# Supplementary material for: 4,4′-(Anthracene-9,10-di­yl)dibenzoic acid dimethyl­formamide disolvate
Source: Acta Crystallogr Sect E Struct Rep Online. 2009 May 7;65(Pt 6):o1223. doi: 10.1107/S1600536809014858 (PMC2969536; doi:10.1107/S1600536809014858)
Supplement: Supplementary file 1 [file e-65-o1223-sup1.cif]

##############################################################################
###                                                                        ###
###        Electronic paper (Acta Crystallographica Section E)             ###
###                                                                        ###
##############################################################################
#                                                                            #
# This CIF contains the data in a paper accepted for publication in Acta     #
# Crystallographica Section E. It conforms to the requirements of Notes      #
# for Authors for Section E, and has been peer reviewed under the auspices   #
# of the IUCr Commission on Journals.                                        #
#                                                                            #
# Full details of the Crystallographic Information File format               #
# are given in the paper "The Crystallographic Information File (CIF):       #
# a New Standard Archive File for Crystallography" by S. R. Hall, F. H.      #
# Allen and I. D. Brown [Acta Cryst. (1991), A47, 655-685].                  #
#                                                                            #
# The current version of the core CIF dictionary is obtainable from          #
# ftp://ftp.iucr.org/pub/cif_core.dic. The current version number is 2.4.    #
#                                                                            #
# Software is freely available for graphical display of the structure(s) in  #
# this CIF.  For information consult the CIF home page http://www.iucr.org/  #
# cif/home.html                                                              #
#                                                                            #
# This file may be used for bona fide research purposes within the           #
# scientific community so long as proper attribution is given to the journal # 
# article from which it was obtained.                                        #
#                                                                            #
##############################################################################
                                             
data_global
_audit_creation_method     'form.cif (version 2.0)'
_journal_data_validation_number     ?
_journal_date_recd_electronic     2009-03-26
_journal_date_accepted     2009-04-22
_journal_name_full     'Acta Crystallographica, Section E'
_journal_year     2009
_journal_volume     65
_journal_issue      6
_journal_page_first     o1223
_journal_page_last     o1223
_journal_paper_category     QO
_journal_coeditor_code     SI2166
_publ_contact_author_name     'Hong Li'
_publ_contact_author_address
;
School of Food and Biological Engineering, Zhengzhou University
of Light Industry,
Zhengzhou 450002
P. R. China
;
_publ_contact_author_email     'lihong@zzuli.edu.cn'
_publ_contact_author_fax     '086 371 67763207'
_publ_contact_author_phone     '086 371 67766667'
_publ_section_title
;
4,4'-(Anthracene-9,10-diyl)dibenzoic acid dimethylformamide disolvate
;
loop_
    _publ_author_name
    _publ_author_address
    'Hong Li'
;
School of Food and Biological Engineering
Zhengzhou University of Light Industry
Zhengzhou 450002
People's Republic of China
;
    'Zhi-Qiang Wang'
;
College of Chemistry and Chemical Engineering
Luoyang Normal University
Luoyang 471022
People's Republic of China
;
    'Liu-Zhi Yang'
;
School of Food and Biological Engineering
Zhengzhou University of Light Industry
Zhengzhou 450002
People's Republic of China
;
    'Yan-Qi Liu'
;
School of Food and Biological Engineering
Zhengzhou University of Light Industry
Zhengzhou 450002
People's Republic of China
;
    'Duo-Bin Mao'
;
School of Food and Biological Engineering
Zhengzhou University of Light Industry
Zhengzhou 450002
People's Republic of China
;
_publ_section_synopsis     .
data_I
_audit_creation_method     SHELXL-97
_chemical_name_systematic
;
4,4'-(Anthracene-9,10-diyl)dibenzoic acid dimethylformamide disolvate
;
_chemical_name_common     ?
_chemical_formula_moiety     'C28 H18 O4, 2(C3 H7 N O)'
_chemical_formula_sum     'C34 H32 N2 O6'
_chemical_formula_iupac     'C28 H18 O4, 2C3 H7 N O'
_chemical_formula_weight     564.62
_chemical_melting_point     ?
_symmetry_cell_setting     Triclinic
_symmetry_space_group_name_H-M     'P -1'
_symmetry_space_group_name_Hall     '-P 1'
loop_
    _symmetry_equiv_pos_as_xyz
    'x, y, z'
    '-x, -y, -z'
_cell_length_a     7.3692(15)
_cell_length_b     8.9981(18)
_cell_length_c     12.124(2)
_cell_angle_alpha     71.157(3)
_cell_angle_beta     77.640(3)
_cell_angle_gamma     79.754(3)
_cell_volume     738.0(3)
_cell_formula_units_Z     1
_cell_measurement_reflns_used     879
_cell_measurement_theta_min     2.85
_cell_measurement_theta_max     22.03
_cell_measurement_temperature     295(2)
_exptl_crystal_description     block
_exptl_crystal_colour     colourless
_exptl_crystal_size_max     0.23
_exptl_crystal_size_mid     0.16
_exptl_crystal_size_min     0.06
_exptl_crystal_density_diffrn     1.270
_exptl_crystal_density_meas     ?
_exptl_crystal_density_method     'not measured'
_exptl_crystal_F_000     298
_exptl_absorpt_coefficient_mu     0.087
_exptl_absorpt_correction_type     multi-scan
_exptl_absorpt_process_details     '(SADABS; Sheldrick, 1996)'
_exptl_absorpt_correction_T_min     0.9802
_exptl_absorpt_correction_T_max     0.9944
_exptl_special_details
;
;
_diffrn_ambient_temperature     295(2)
_diffrn_radiation_type     MoK\a
_diffrn_radiation_wavelength     0.71073
_diffrn_radiation_source     'fine-focus sealed tube'
_diffrn_radiation_monochromator     graphite
_diffrn_measurement_device_type     'Bruker SMART APEX CCD area-detector'
_diffrn_measurement_method     '\f and \w'
_diffrn_detector_area_resol_mean     ?
_diffrn_reflns_number     5691
_diffrn_reflns_av_R_equivalents     0.0283
_diffrn_reflns_av_sigmaI/netI     0.0487
_diffrn_reflns_theta_min     2.41
_diffrn_reflns_theta_max     25.49
_diffrn_reflns_theta_full     25.49
_diffrn_measured_fraction_theta_max     0.993
_diffrn_measured_fraction_theta_full     0.993
_diffrn_reflns_limit_h_min     -8
_diffrn_reflns_limit_h_max     8
_diffrn_reflns_limit_k_min     -10
_diffrn_reflns_limit_k_max     9
_diffrn_reflns_limit_l_min     -14
_diffrn_reflns_limit_l_max     14
_diffrn_standards_number     ?
_diffrn_standards_interval_count     ?
_diffrn_standards_interval_time     ?
_diffrn_standards_decay_%     ?
_refine_special_details
;
Refinement of <i>F</i>^2^ against ALL reflections. The weighted <i>R</i>-factor
<i>wR</i> and
goodness of fit <i>S</i> are based on <i>F</i>^2^, conventional
<i>R</i>-factors <i>R</i> are based
on <i>F</i>, with <i>F</i> set to zero for negative <i>F</i>^2^. The threshold
expression of
<i>F</i>^2^ > \s(<i>F</i>^2^) is used only for calculating <i>R</i>-factors(gt)
<i>etc</i>. and is
not relevant to the choice of reflections for refinement. <i>R</i>-factors
based
on <i>F</i>^2^ are statistically about twice as large as those based on
<i>F</i>, and <i>R</i>-
factors based on ALL data will be even larger.
;
_reflns_number_total     2721
_reflns_number_gt     1467
_reflns_threshold_expression     I>2\s(I)
_refine_ls_structure_factor_coef     Fsqd
_refine_ls_matrix_type     full
_refine_ls_R_factor_all     0.1069
_refine_ls_R_factor_gt     0.0532
_refine_ls_wR_factor_gt     0.1298
_refine_ls_wR_factor_ref     0.1622
_refine_ls_goodness_of_fit_ref     1.024
_refine_ls_restrained_S_all     1.024
_refine_ls_number_reflns     2721
_refine_ls_number_parameters     203
_refine_ls_number_restraints     0
_refine_ls_hydrogen_treatment     constr
_refine_ls_weighting_scheme     calc
_refine_ls_weighting_details
                'w=1/[\s^2^(Fo^2^)+(0.0732P)^2^+0.04P] where P=(Fo^2^+2Fc^2^)/3'
_atom_sites_solution_hydrogens     geom
_atom_sites_solution_primary     direct
_atom_sites_solution_secondary     difmap
_refine_ls_shift/su_max     0.000
_refine_ls_shift/su_mean     0.000
_refine_diff_density_max     0.157
_refine_diff_density_min     -0.201
_refine_ls_extinction_method     none
_refine_ls_extinction_coef     ?
loop_
    _atom_type_symbol
    _atom_type_description
    _atom_type_scat_dispersion_real
    _atom_type_scat_dispersion_imag
    _atom_type_scat_source
    'C' 'C' 0.0033 0.0016
                         'International Tables Vol C Tables 4.2.6.8 and 6.1.1.4'
    'H' 'H' 0.0000 0.0000
                         'International Tables Vol C Tables 4.2.6.8 and 6.1.1.4'
    'N' 'N' 0.0061 0.0033
                         'International Tables Vol C Tables 4.2.6.8 and 6.1.1.4'
    'O' 'O' 0.0106 0.0060
                         'International Tables Vol C Tables 4.2.6.8 and 6.1.1.4'
_computing_data_collection     'APEX2 (Bruker, 2004)'
_computing_cell_refinement     'SAINT (Bruker, 2004)'
_computing_data_reduction     'SAINT (Bruker, 2004)'
_computing_structure_solution     'SHELXS97 (Sheldrick, 2008)'
_computing_structure_refinement     'SHELXL97 (Sheldrick, 2008)'
_computing_molecular_graphics     'SHELXTL (Sheldrick, 2008)'
_computing_publication_material
                             'SHELXTL (Sheldrick, 2008) and PLATON (Spek, 2009)'
loop_
    _atom_site_type_symbol
    _atom_site_label
    _atom_site_fract_x
    _atom_site_fract_y
    _atom_site_fract_z
    _atom_site_U_iso_or_equiv
    _atom_site_adp_type
    _atom_site_calc_flag
    _atom_site_refinement_flags
    _atom_site_occupancy
    _atom_site_disorder_assembly
    _atom_site_disorder_group
    C C15 0.5707(5) 0.2790(4) 0.4860(3) 0.0742(9) Uani d P 0.529(6) A 1
    H H15 0.4771 0.2595 0.4536 0.089 Uiso calc PR 0.529(6) A 1
    O O3 0.5840(5) 0.2039(5) 0.5938(4) 0.0918(18) Uani d P 0.529(6) A 1
    C C15' 0.5707(5) 0.2790(4) 0.4860(3) 0.0742(9) Uani d P 0.471(6) A 2
    H H15' 0.5944 0.2141 0.5598 0.089 Uiso calc PR 0.471(6) A 2
    O O3' 0.4309(7) 0.2700(6) 0.4479(4) 0.096(2) Uani d P 0.471(6) A 2
    N N1 0.6843(3) 0.3826(3) 0.41928(19) 0.0637(6) Uani d . 1 . .
    C C16 0.6620(5) 0.4705(4) 0.2994(3) 0.0999(12) Uani d . 1 . .
    H H16A 0.5498 0.4476 0.2831 0.150 Uiso calc R 1 . .
    H H16B 0.7677 0.4407 0.2459 0.150 Uiso calc R 1 . .
    H H16C 0.6535 0.5816 0.2895 0.150 Uiso calc R 1 . .
    C C17 0.8377(4) 0.4104(5) 0.4627(3) 0.0945(11) Uani d . 1 . .
    H H17A 0.8375 0.3450 0.5429 0.142 Uiso calc R 1 . .
    H H17B 0.8249 0.5196 0.4598 0.142 Uiso calc R 1 . .
    H H17C 0.9532 0.3852 0.4146 0.142 Uiso calc R 1 . .
    O O1 -0.1924(3) -0.0937(3) 0.42504(19) 0.1024(9) Uani d . 1 . .
    O O2 -0.3377(3) -0.0181(3) 0.2730(2) 0.1090(9) Uani d . 1 . .
    H H2D -0.4140 -0.0728 0.3213 0.163 Uiso calc R 1 . .
    C C1 -0.0616(3) 0.0915(3) 0.2520(2) 0.0496(6) Uani d . 1 . .
    C C2 -0.0651(4) 0.1757(3) 0.1348(2) 0.0638(8) Uani d . 1 . .
    H H2 -0.1589 0.1662 0.0978 0.077 Uiso calc R 1 . .
    C C3 0.0713(4) 0.2746(3) 0.0719(2) 0.0594(7) Uani d . 1 . .
    H H3 0.0669 0.3313 -0.0068 0.071 Uiso calc R 1 . .
    C C4 0.2133(3) 0.2901(3) 0.1243(2) 0.0445(6) Uani d . 1 . .
    C C5 0.2169(3) 0.2037(3) 0.2414(2) 0.0525(7) Uani d . 1 . .
    H H5 0.3117 0.2117 0.2783 0.063 Uiso calc R 1 . .
    C C6 0.0805(3) 0.1053(3) 0.3045(2) 0.0537(7) Uani d . 1 . .
    H H6 0.0852 0.0480 0.3831 0.064 Uiso calc R 1 . .
    C C7 -0.2053(4) -0.0146(3) 0.3219(3) 0.0643(8) Uani d . 1 . .
    C C8 0.6573(4) 0.1754(3) -0.1369(2) 0.0640(8) Uani d . 1 . .
    H H8 0.6611 0.0821 -0.1552 0.077 Uiso calc R 1 . .
    C C9 0.5159(4) 0.2148(3) -0.0568(2) 0.0549(7) Uani d . 1 . .
    H H9 0.4239 0.1477 -0.0204 0.066 Uiso calc R 1 . .
    C C10 0.5040(3) 0.3575(3) -0.02629(19) 0.0432(6) Uani d . 1 . .
    C C11 0.3592(3) 0.3985(3) 0.05850(19) 0.0419(6) Uani d . 1 . .
    C C12 0.3533(3) 0.5398(3) 0.08512(19) 0.0419(6) Uani d . 1 . .
    C C13 0.2061(3) 0.5896(3) 0.1681(2) 0.0514(7) Uani d . 1 . .
    H H13 0.1110 0.5259 0.2059 0.062 Uiso calc R 1 . .
    C C14 0.2008(4) 0.7263(3) 0.1932(2) 0.0620(8) Uani d . 1 . .
    H H14 0.1031 0.7554 0.2478 0.074 Uiso calc R 1 . .
loop_
    _atom_site_aniso_label
    _atom_site_aniso_U_11
    _atom_site_aniso_U_22
    _atom_site_aniso_U_33
    _atom_site_aniso_U_12
    _atom_site_aniso_U_13
    _atom_site_aniso_U_23
    C15 0.066(2) 0.089(2) 0.066(2) -0.0197(18) -0.0072(17) -0.0164(19)
    O3 0.082(3) 0.114(4) 0.071(3) -0.054(3) -0.012(2) 0.006(3)
    C15' 0.066(2) 0.089(2) 0.066(2) -0.0197(18) -0.0072(17) -0.0164(19)
    O3' 0.087(4) 0.120(4) 0.079(3) -0.060(3) -0.015(3) 0.000(3)
    N1 0.0574(14) 0.0753(17) 0.0547(14) -0.0202(12) -0.0040(11) -0.0113(12)
    C16 0.088(2) 0.119(3) 0.071(2) -0.022(2) -0.0099(18) 0.004(2)
    C17 0.079(2) 0.125(3) 0.086(2) -0.045(2) -0.0063(19) -0.028(2)
    O1 0.0933(16) 0.128(2) 0.0722(15) -0.0639(15) -0.0176(13) 0.0188(14)
    O2 0.0826(16) 0.137(2) 0.0938(17) -0.0672(15) -0.0245(14) 0.0188(15)
    C1 0.0454(14) 0.0470(15) 0.0548(16) -0.0134(12) -0.0041(12) -0.0114(12)
    C2 0.0535(16) 0.0701(19) 0.0652(18) -0.0227(14) -0.0159(14) -0.0045(15)
    C3 0.0605(16) 0.0624(18) 0.0512(15) -0.0233(14) -0.0133(13) -0.0001(13)
    C4 0.0460(14) 0.0408(14) 0.0468(14) -0.0098(11) -0.0061(11) -0.0115(12)
    C5 0.0541(15) 0.0553(16) 0.0474(15) -0.0189(13) -0.0085(12) -0.0077(13)
    C6 0.0593(16) 0.0519(16) 0.0453(14) -0.0170(13) -0.0041(12) -0.0058(12)
    C7 0.0506(17) 0.0634(19) 0.074(2) -0.0191(14) -0.0030(15) -0.0121(16)
    C8 0.085(2) 0.0442(16) 0.0605(17) -0.0144(14) 0.0043(15) -0.0192(14)
    C9 0.0667(17) 0.0400(15) 0.0549(16) -0.0186(12) 0.0012(13) -0.0107(12)
    C10 0.0494(14) 0.0359(14) 0.0416(13) -0.0110(11) -0.0061(11) -0.0054(11)
    C11 0.0453(13) 0.0386(14) 0.0391(13) -0.0119(10) -0.0083(11) -0.0034(11)
    C12 0.0426(13) 0.0404(14) 0.0404(13) -0.0080(10) -0.0063(10) -0.0074(11)
    C13 0.0485(14) 0.0494(16) 0.0499(15) -0.0125(12) 0.0041(12) -0.0104(12)
    C14 0.0724(18) 0.0492(17) 0.0573(17) -0.0080(14) 0.0079(14) -0.0178(14)
_geom_special_details
;
 All esds (except the esd in the dihedral angle between two l.s. planes)
 are estimated using the full covariance matrix.  The cell esds are taken
 into account individually in the estimation of esds in distances, angles
 and torsion angles; correlations between esds in cell parameters are only
 used when they are defined by crystal symmetry.  An approximate (isotropic)
 treatment of cell esds is used for estimating esds involving l.s. planes.
;
loop_
    _geom_bond_atom_site_label_1
    _geom_bond_atom_site_label_2
    _geom_bond_site_symmetry_2
    _geom_bond_distance
    _geom_bond_publ_flag
    C15 O3 . 1.279(4) ?
    C15 N1 . 1.314(4) ?
    C15 H15 . 0.9300 ?
    N1 C17 . 1.434(4) ?
    N1 C16 . 1.441(3) ?
    C16 H16A . 0.9600 ?
    C16 H16B . 0.9600 ?
    C16 H16C . 0.9600 ?
    C17 H17A . 0.9600 ?
    C17 H17B . 0.9600 ?
    C17 H17C . 0.9600 ?
    O1 C7 . 1.238(3) ?
    O2 C7 . 1.255(3) ?
    O2 H2D . 0.8200 ?
    C1 C6 . 1.378(3) ?
    C1 C2 . 1.381(3) ?
    C1 C7 . 1.485(3) ?
    C2 C3 . 1.392(3) ?
    C2 H2 . 0.9300 ?
    C3 C4 . 1.382(3) ?
    C3 H3 . 0.9300 ?
    C4 C5 . 1.385(3) ?
    C4 C11 . 1.499(3) ?
    C5 C6 . 1.389(3) ?
    C5 H5 . 0.9300 ?
    C6 H6 . 0.9300 ?
    C8 C9 . 1.346(3) ?
    C8 C14 2_665 1.406(4) ?
    C8 H8 . 0.9300 ?
    C9 C10 . 1.430(3) ?
    C9 H9 . 0.9300 ?
    C10 C11 . 1.403(3) ?
    C10 C12 2_665 1.438(3) ?
    C11 C12 . 1.401(3) ?
    C12 C13 . 1.428(3) ?
    C12 C10 2_665 1.438(3) ?
    C13 C14 . 1.353(3) ?
    C13 H13 . 0.9300 ?
    C14 C8 2_665 1.406(4) ?
    C14 H14 . 0.9300 ?
loop_
    _geom_angle_atom_site_label_1
    _geom_angle_atom_site_label_2
    _geom_angle_atom_site_label_3
    _geom_angle_site_symmetry_1
    _geom_angle_site_symmetry_3
    _geom_angle
    _geom_angle_publ_flag
    O3 C15 N1 . . 122.5(4) ?
    O3 C15 H15 . . 118.8 ?
    N1 C15 H15 . . 118.8 ?
    C15 N1 C17 . . 121.0(3) ?
    C15 N1 C16 . . 121.5(3) ?
    C17 N1 C16 . . 117.5(2) ?
    N1 C16 H16A . . 109.5 ?
    N1 C16 H16B . . 109.5 ?
    H16A C16 H16B . . 109.5 ?
    N1 C16 H16C . . 109.5 ?
    H16A C16 H16C . . 109.5 ?
    H16B C16 H16C . . 109.5 ?
    N1 C17 H17A . . 109.5 ?
    N1 C17 H17B . . 109.5 ?
    H17A C17 H17B . . 109.5 ?
    N1 C17 H17C . . 109.5 ?
    H17A C17 H17C . . 109.5 ?
    H17B C17 H17C . . 109.5 ?
    C7 O2 H2D . . 109.5 ?
    C6 C1 C2 . . 118.9(2) ?
    C6 C1 C7 . . 119.4(2) ?
    C2 C1 C7 . . 121.6(2) ?
    C1 C2 C3 . . 120.2(2) ?
    C1 C2 H2 . . 119.9 ?
    C3 C2 H2 . . 119.9 ?
    C4 C3 C2 . . 121.2(2) ?
    C4 C3 H3 . . 119.4 ?
    C2 C3 H3 . . 119.4 ?
    C3 C4 C5 . . 118.1(2) ?
    C3 C4 C11 . . 121.9(2) ?
    C5 C4 C11 . . 119.9(2) ?
    C4 C5 C6 . . 120.7(2) ?
    C4 C5 H5 . . 119.6 ?
    C6 C5 H5 . . 119.6 ?
    C1 C6 C5 . . 120.8(2) ?
    C1 C6 H6 . . 119.6 ?
    C5 C6 H6 . . 119.6 ?
    O1 C7 O2 . . 122.7(3) ?
    O1 C7 C1 . . 119.7(3) ?
    O2 C7 C1 . . 117.6(3) ?
    C9 C8 C14 . 2_665 120.8(3) ?
    C9 C8 H8 . . 119.6 ?
    C14 C8 H8 2_665 . 119.6 ?
    C8 C9 C10 . . 121.5(2) ?
    C8 C9 H9 . . 119.2 ?
    C10 C9 H9 . . 119.2 ?
    C11 C10 C9 . . 122.0(2) ?
    C11 C10 C12 . 2_665 119.9(2) ?
    C9 C10 C12 . 2_665 118.1(2) ?
    C12 C11 C10 . . 119.9(2) ?
    C12 C11 C4 . . 119.3(2) ?
    C10 C11 C4 . . 120.8(2) ?
    C11 C12 C13 . . 122.3(2) ?
    C11 C12 C10 . 2_665 120.2(2) ?
    C13 C12 C10 . 2_665 117.5(2) ?
    C14 C13 C12 . . 122.0(2) ?
    C14 C13 H13 . . 119.0 ?
    C12 C13 H13 . . 119.0 ?
    C13 C14 C8 . 2_665 120.0(2) ?
    C13 C14 H14 . . 120.0 ?
    C8 C14 H14 2_665 . 120.0 ?
loop_
    _geom_torsion_atom_site_label_1
    _geom_torsion_atom_site_label_2
    _geom_torsion_atom_site_label_3
    _geom_torsion_atom_site_label_4
    _geom_torsion_site_symmetry_1
    _geom_torsion_site_symmetry_2
    _geom_torsion_site_symmetry_3
    _geom_torsion_site_symmetry_4
    _geom_torsion
    _geom_torsion_publ_flag
    O3 C15 N1 C17 . . . . 3.6(5) ?
    O3 C15 N1 C16 . . . . -177.4(4) ?
    C6 C1 C2 C3 . . . . -1.1(4) ?
    C7 C1 C2 C3 . . . . 179.7(2) ?
    C1 C2 C3 C4 . . . . 0.5(4) ?
    C2 C3 C4 C5 . . . . 0.3(4) ?
    C2 C3 C4 C11 . . . . -178.8(2) ?
    C3 C4 C5 C6 . . . . -0.5(4) ?
    C11 C4 C5 C6 . . . . 178.6(2) ?
    C2 C1 C6 C5 . . . . 0.9(4) ?
    C7 C1 C6 C5 . . . . -179.9(2) ?
    C4 C5 C6 C1 . . . . -0.1(4) ?
    C6 C1 C7 O1 . . . . -2.6(4) ?
    C2 C1 C7 O1 . . . . 176.6(3) ?
    C6 C1 C7 O2 . . . . 176.5(3) ?
    C2 C1 C7 O2 . . . . -4.3(4) ?
    C14 C8 C9 C10 2_665 . . . 0.3(4) ?
    C8 C9 C10 C11 . . . . -178.9(2) ?
    C8 C9 C10 C12 . . . 2_665 0.9(4) ?
    C9 C10 C11 C12 . . . . -179.8(2) ?
    C12 C10 C11 C12 2_665 . . . 0.4(4) ?
    C9 C10 C11 C4 . . . . 2.2(3) ?
    C12 C10 C11 C4 2_665 . . . -177.6(2) ?
    C3 C4 C11 C12 . . . . 106.8(3) ?
    C5 C4 C11 C12 . . . . -72.3(3) ?
    C3 C4 C11 C10 . . . . -75.2(3) ?
    C5 C4 C11 C10 . . . . 105.7(3) ?
    C10 C11 C12 C13 . . . . 178.1(2) ?
    C4 C11 C12 C13 . . . . -3.9(3) ?
    C10 C11 C12 C10 . . . 2_665 -0.4(4) ?
    C4 C11 C12 C10 . . . 2_665 177.6(2) ?
    C11 C12 C13 C14 . . . . -179.8(2) ?
    C10 C12 C13 C14 2_665 . . . -1.3(4) ?
    C12 C13 C14 C8 . . . 2_665 0.1(4) ?
loop_
    _geom_hbond_atom_site_label_D
    _geom_hbond_atom_site_label_H
    _geom_hbond_atom_site_label_A
    _geom_hbond_site_symmetry_A
    _geom_hbond_distance_DH
    _geom_hbond_distance_HA
    _geom_hbond_distance_DA
    _geom_hbond_angle_DHA
    O2 H2D O3 2_556 0.82 1.79 2.603(4) 170.2
    C5 H5 O3' . 0.93 2.63 3.478(5) 152.2
    C16 H16A Cg1 . 0.96 2.91 3.485(3) 120
