# Supplementary material for: 4,4′-(Anthracene-9,10-di­yl)dibenzoic acid dimethyl­formamide disolvate
Source: Acta Crystallogr Sect E Struct Rep Online. 2009 May 7;65(Pt 6):o1223. doi: 10.1107/S1600536809014858 (PMC2969536; doi:10.1107/S1600536809014858)
Supplement: Supplementary file 2 [file e-65-o1223-Isup2.hkl]

# 
# h,k,l, Fc-squared, Fo-squared, sigma(Fo-squared) and status flag 
# 
data_I
_shelx_title '9,10-Bis(p-carboxyphenyl)anthracene bis(dimethyl forma. solv.' 
_shelx_refln_list_code          4 
_shelx_F_calc_maximum      125.37 
_exptl_crystal_F_000       298.00 
_reflns_d_resolution_high  0.8259 
 
loop_ 
 _symmetry_equiv_pos_as_xyz 
 'x, y, z' 
 '-x, -y, -z' 
 
_cell_length_a     7.3692 
_cell_length_b     8.9981 
_cell_length_c    12.1238 
_cell_angle_alpha  71.157 
_cell_angle_beta   77.640 
_cell_angle_gamma  79.754 
 
_shelx_F_squared_multiplier     1.000 
 
loop_ 
 _refln_index_h 
 _refln_index_k 
 _refln_index_l 
 _refln_F_squared_calc 
 _refln_F_squared_meas 
 _refln_F_squared_sigma 
 _refln_observed_status 
   1   0   0      278.77      279.09      2.87 o 
   2   0   0      407.90      432.41      4.14 o 
   3   0   0       22.01       20.11      1.20 o 
   4   0   0       42.66       39.65      2.97 o 
   5   0   0       19.62       21.08      1.69 o 
   6   0   0       18.03       19.62      2.21 o 
   7   0   0      221.92      234.15      6.43 o 
   8   0   0       24.75       35.66      4.36 o 
  -8   1   0       13.25        8.11      2.70 o 
  -7   1   0       11.20       17.42      3.10 o 
  -6   1   0        9.41       11.00      2.08 o 
  -5   1   0        2.95        1.15      0.92 o 
  -4   1   0        3.02        2.04      0.78 o 
  -3   1   0      167.63      174.64      3.43 o 
  -2   1   0      496.15      451.50      5.85 o 
  -1   1   0      317.08      333.76      4.63 o 
   0   1   0       23.55       15.20      1.05 o 
   1   1   0     1578.42     1466.92     21.44 o 
   2   1   0       83.90       82.03      1.98 o 
   3   1   0       63.58       67.98      2.18 o 
   4   1   0       22.91       22.74      1.72 o 
   5   1   0        0.39       -0.92      0.87 o 
   6   1   0      105.68      109.29      4.00 o 
   7   1   0        5.61        2.74      1.49 o 
   8   1   0        1.37       -0.37      2.60 o 
  -8   2   0        0.00        0.17      1.98 o 
  -7   2   0        0.61       -0.35      1.63 o 
  -6   2   0       11.35       14.47      2.15 o 
  -5   2   0       15.32       14.91      2.09 o 
  -4   2   0      313.17      323.87      4.90 o 
  -3   2   0        8.23       10.20      1.11 o 
  -2   2   0      118.57      132.83      2.51 o 
  -1   2   0     1106.80     1054.69     11.16 o 
   0   2   0      168.21      168.78      2.67 o 
   1   2   0      597.05      586.36      7.18 o 
   2   2   0     1614.68     1545.58     11.68 o 
   3   2   0     1586.53     1611.92     13.21 o 
   4   2   0        0.05        0.96      0.79 o 
   5   2   0       11.96       14.04      2.15 o 
   6   2   0      116.52      116.58      4.13 o 
   7   2   0       19.45       23.95      3.37 o 
   8   2   0        4.29        6.39      2.40 o 
  -7   3   0        1.30       -0.80      1.52 o 
  -6   3   0        1.20        0.21      1.13 o 
  -5   3   0        0.71        0.35      1.13 o 
  -4   3   0        0.25       -0.37      1.14 o 
  -3   3   0        4.01        3.59      0.82 o 
  -2   3   0      112.31      103.59      7.70 o 
  -1   3   0      109.61      116.76      6.08 o 
   0   3   0        0.38        0.04      0.56 o 
   1   3   0       17.13       19.37      1.06 o 
   2   3   0        1.05        2.99      1.06 o 
   3   3   0      134.90      138.81      3.75 o 
   4   3   0      167.60      172.65      3.81 o 
   5   3   0        8.76        4.55      1.61 o 
   6   3   0       24.66       24.86      3.13 o 
   7   3   0        2.72        3.98      1.87 o 
   8   3   0        0.77        4.88      2.05 o 
  -7   4   0        1.87       -0.33      1.69 o 
  -6   4   0        0.18       -1.77      1.18 o 
  -5   4   0       11.06       13.75      2.08 o 
  -4   4   0        8.74        8.00      2.29 o 
  -3   4   0        0.25        1.43      1.33 o 
  -2   4   0       11.72       12.43      1.86 o 
  -1   4   0      166.25      183.11      5.59 o 
   0   4   0        9.73       10.66      1.03 o 
   1   4   0     1190.48     1143.35      9.94 o 
   2   4   0       12.99       19.89      2.87 o 
   3   4   0       43.26       50.55      6.84 o 
   4   4   0        0.22        0.86      4.19 o 
   5   4   0       78.46       74.08      4.53 o 
   6   4   0       31.47       30.00      3.59 o 
   7   4   0        8.26       18.31      8.40 o 
   8   4   0        4.39        4.90      2.38 o 
  -7   5   0        0.30        1.44      1.76 o 
  -6   5   0        8.76        7.71      2.10 o 
  -5   5   0        2.80        0.92      1.30 o 
  -4   5   0        9.27        8.77      1.78 o 
  -3   5   0        0.05        1.29      1.37 o 
  -2   5   0       10.56       15.06      3.89 o 
  -1   5   0      138.66      179.03      5.36 o 
   0   5   0       72.13       81.24      2.83 o 
   1   5   0      277.80      255.01      4.26 o 
   2   5   0       79.69       87.70      3.80 o 
   3   5   0       18.98       21.90      2.53 o 
   4   5   0       22.47       18.00      2.63 o 
   5   5   0        7.25        4.02      5.31 o 
   6   5   0       64.31       46.23      5.18 o 
   7   5   0        6.72        6.49      2.78 o 
   8   5   0        6.95       14.07      3.29 o 
  -6   6   0        7.83        8.19      2.23 o 
  -5   6   0       14.36       13.74      2.39 o 
  -4   6   0        0.00       -1.82      1.21 o 
  -3   6   0        0.00       -2.19      1.89 o 
  -2   6   0       12.85       14.67      2.34 o 
  -1   6   0        7.98       13.68      2.16 o 
   0   6   0       50.48       51.63      3.13 o 
   1   6   0       58.86       52.80      3.13 o 
   2   6   0       38.64       38.15      3.15 o 
   3   6   0       83.57       91.90      4.51 o 
   4   6   0        0.53       -0.84      1.34 o 
   5   6   0        4.79        2.24      1.82 o 
   6   6   0        0.92       -0.58      1.65 o 
   7   6   0        0.43       -1.28      1.97 o 
  -5   7   0       38.05       39.66      3.82 o 
  -4   7   0       31.12       38.65      4.33 o 
  -3   7   0       20.67       16.26      2.73 o 
  -2   7   0        2.25        3.13      1.27 o 
  -1   7   0        8.93        8.57      1.89 o 
   0   7   0        3.89        6.37      3.07 o 
   1   7   0       33.17       36.01      5.23 o 
   2   7   0      157.21      174.12      6.04 o 
   3   7   0       91.64       80.92      4.59 o 
   4   7   0        0.80        0.83      2.02 o 
   5   7   0       14.28       15.05      2.90 o 
   6   7   0        0.18       -0.08      1.74 o 
   7   7   0        3.29        2.86      2.39 o 
  -4   8   0        3.88        3.02      1.72 o 
  -3   8   0        1.65        2.32      1.57 o 
  -2   8   0        2.68        1.79      1.37 o 
  -1   8   0        0.06       -0.41      2.01 o 
   0   8   0        0.05       -2.81      1.88 o 
   1   8   0        1.03        5.26      2.97 o 
   2   8   0       34.92       31.68      5.35 o 
   3   8   0       23.59       18.77      4.90 o 
   4   8   0       13.14       17.45      3.23 o 
   5   8   0        3.57        2.29      2.08 o 
   6   8   0        0.52       -2.27      1.91 o 
  -3   9   0        0.15       -1.92      2.14 o 
  -2   9   0       16.47       14.59      4.45 o 
  -1   9   0        1.68        2.23      2.76 o 
   0   9   0        4.72        2.53      2.73 o 
   1   9   0        0.26        0.16      2.61 o 
   2   9   0        1.37        0.44      2.66 o 
   3   9   0       18.53       11.20      4.06 o 
   4   9   0        1.92        1.32      2.08 o 
   5   9   0       11.18       10.08      3.00 o 
  -1  10   0       13.26       11.40      4.39 o 
   0  10   0       17.01       14.84      4.74 o 
   1  10   0        0.07        1.42      3.21 o 
   2  10   0        0.51        0.32      3.62 o 
   3  10   0        1.81        1.79      3.34 o 
  -1 -10   1        0.88        0.09      3.23 o 
  -4  -9   1        5.12        2.97      3.59 o 
  -3  -9   1        0.36       -0.28      2.53 o 
  -2  -9   1        0.57        2.39      2.72 o 
  -1  -9   1       34.91       29.44      5.97 o 
   0  -9   1       18.70       23.82      5.36 o 
   1  -9   1        8.88       15.85      4.58 o 
   2  -9   1        6.83        4.18      3.26 o 
   3  -9   1        2.41       -0.84      2.85 o 
  -5  -8   1        2.73        2.39      1.99 o 
  -4  -8   1        1.70        1.23      1.84 o 
  -3  -8   1        1.08        1.64      1.68 o 
  -2  -8   1       74.63       80.96      7.86 o 
  -1  -8   1       98.18       93.70      8.29 o 
   0  -8   1       24.39       24.27      4.99 o 
   1  -8   1        1.66        0.89      2.13 o 
   2  -8   1        0.00       -0.51      1.58 o 
   3  -8   1        0.15        0.79      1.36 o 
   4  -8   1        0.10       -1.04      1.43 o 
  -6  -7   1        0.20       -0.02      2.02 o 
  -5  -7   1       15.70       13.30      2.92 o 
  -4  -7   1       55.44       54.15      5.75 o 
  -3  -7   1        2.41        3.19      1.63 o 
  -2  -7   1      131.67      128.70      6.14 o 
  -1  -7   1      172.74      170.55      9.47 o 
   0  -7   1       13.31       16.99      4.03 o 
   1  -7   1        0.06        0.64      1.31 o 
   2  -7   1       16.84       12.26      2.39 o 
   3  -7   1        6.82        3.65      1.91 o 
   4  -7   1        6.65        3.91      1.65 o 
   5  -7   1       23.85       17.61      2.99 o 
  -7  -6   1        4.49        4.81      3.98 o 
  -6  -6   1        0.56       -0.49      1.50 o 
  -5  -6   1       38.08       37.18      4.00 o 
  -4  -6   1        0.19       -0.90      1.24 o 
  -3  -6   1        5.77        5.71      1.80 o 
  -2  -6   1        1.71        1.46      1.24 o 
  -1  -6   1       65.02       67.64     11.73 o 
   0  -6   1        0.10        2.18      1.80 o 
   1  -6   1       25.56       35.19      7.09 o 
   2  -6   1        4.43        2.21      1.49 o 
   3  -6   1        0.50        1.20      1.34 o 
   4  -6   1        0.09       -0.01      1.38 o 
   5  -6   1       14.89       18.27      3.46 o 
   6  -6   1        5.64        3.65      1.89 o 
  -7  -5   1        0.10        0.83      1.85 o 
  -6  -5   1        0.87       -0.48      1.62 o 
  -5  -5   1        5.17        2.76      1.78 o 
  -4  -5   1       24.79       20.55      3.27 o 
  -3  -5   1       42.29       43.66      3.42 o 
  -2  -5   1        5.48        5.75      1.57 o 
  -1  -5   1       42.21       47.22      2.05 o 
   0  -5   1        0.58        1.26      0.84 o 
   1  -5   1       74.87       62.09      3.66 o 
   2  -5   1      194.90      201.15      6.25 o 
   3  -5   1        6.10        8.62      2.05 o 
   4  -5   1        0.81        1.02      1.48 o 
   5  -5   1        0.04       -1.51      1.00 o 
   6  -5   1        0.44        1.00      1.35 o 
   7  -5   1        0.26       -1.11      1.62 o 
  -8  -4   1        3.54        3.61      2.27 o 
  -7  -4   1        0.45       -0.45      1.48 o 
  -6  -4   1        5.34        2.54      4.06 o 
  -5  -4   1        3.71        3.18      1.80 o 
  -4  -4   1      108.96      106.48      4.72 o 
  -3  -4   1        2.05        0.71      1.33 o 
  -2  -4   1       68.55       67.58      2.11 o 
  -1  -4   1      211.79      206.29      3.71 o 
   0  -4   1        2.92        5.49      0.89 o 
   1  -4   1      167.69      166.46      8.37 o 
   2  -4   1       25.66       35.14      2.71 o 
   3  -4   1       13.42       11.97      2.18 o 
   4  -4   1        0.65       -0.72      1.26 o 
   5  -4   1        6.60        7.97      2.04 o 
   6  -4   1        0.00       -0.25      1.44 o 
   7  -4   1        0.60        0.82      1.70 o 
  -8  -3   1        2.99        0.61      1.77 o 
  -7  -3   1        2.37        2.75      2.12 o 
  -6  -3   1        3.63        2.04      2.01 o 
  -5  -3   1       16.27       11.03      3.40 o 
  -4  -3   1       48.74       48.66      2.55 o 
  -3  -3   1        2.31        1.34      0.79 o 
  -2  -3   1     1625.55     1746.33     18.01 o 
  -1  -3   1        2.09        2.17      0.64 o 
   0  -3   1       49.19       46.34      1.58 o 
   1  -3   1      177.27      171.81      4.37 o 
   2  -3   1       21.03       22.87      3.80 o 
   3  -3   1       15.32       15.27      2.13 o 
   4  -3   1       10.75       10.67      2.07 o 
   5  -3   1      113.31      106.21      5.12 o 
   6  -3   1       10.05        5.38      1.67 o 
   7  -3   1        0.43       -1.62      1.37 o 
   8  -3   1        0.07        1.49      1.91 o 
  -8  -2   1        1.83        0.08      2.44 o 
  -7  -2   1        1.62        1.09      1.61 o 
  -6  -2   1      144.45      142.45      4.61 o 
  -5  -2   1        0.01       -0.21      0.98 o 
  -4  -2   1       34.91       39.08      2.17 o 
  -3  -2   1      178.13      195.27      4.95 o 
  -2  -2   1     1014.57      965.28      8.72 o 
  -1  -2   1       41.96       33.67      1.35 o 
   0  -2   1      361.79      340.36      5.65 o 
   1  -2   1      174.17      158.19      3.71 o 
   2  -2   1       45.65       48.26      2.53 o 
   3  -2   1       45.21       43.14      2.74 o 
   4  -2   1      169.25      175.25      3.95 o 
   5  -2   1       28.04       23.66      4.09 o 
   6  -2   1        7.41        5.10      1.54 o 
   7  -2   1        0.21        1.66      1.49 o 
   8  -2   1        2.34        1.89      6.27 o 
  -8  -1   1        4.43        0.43      2.75 o 
  -7  -1   1        5.81        6.47      3.19 o 
  -6  -1   1      164.84      177.58      5.14 o 
  -5  -1   1       67.14       63.23      3.07 o 
  -4  -1   1        7.14        6.97      1.23 o 
  -3  -1   1       69.17       66.59      2.28 o 
  -2  -1   1       73.66       66.10      1.96 o 
  -1  -1   1        1.20       -0.68      0.54 o 
   0  -1   1       22.23       28.81      1.13 o 
   1  -1   1     2895.21     2676.78     21.63 o 
   2  -1   1      104.16      108.16      3.74 o 
   3  -1   1      151.97      151.37      3.45 o 
   4  -1   1        3.19        3.54      1.03 o 
   5  -1   1       42.41       46.55      2.28 o 
   6  -1   1        0.38        0.46      1.18 o 
   7  -1   1       10.28        8.61      2.84 o 
   8  -1   1       14.25        8.18      2.67 o 
  -8   0   1        0.06       -1.18      1.78 o 
  -7   0   1      141.02      135.07      4.99 o 
  -6   0   1       35.77       32.99      2.66 o 
  -5   0   1        9.59       11.66      1.70 o 
  -4   0   1       51.06       52.35      3.23 o 
  -3   0   1        3.28        3.39      0.89 o 
  -2   0   1      614.90      599.51      6.29 o 
  -1   0   1       32.28       28.61      1.46 o 
   1   0   1      154.00      130.87      3.37 o 
   2   0   1       36.02       46.98      1.57 o 
   3   0   1       84.84       85.60      2.41 o 
   4   0   1      370.67      358.84      5.75 o 
   5   0   1       89.65       87.38      2.77 o 
   6   0   1        0.00       -0.06      0.91 o 
   7   0   1       48.08       51.45      2.90 o 
   8   0   1       37.35       38.87      4.89 o 
  -8   1   1        3.84        5.08      2.41 o 
  -7   1   1       19.82       19.13      3.27 o 
  -6   1   1        4.23        5.17      1.70 o 
  -5   1   1        3.87        2.27      1.15 o 
  -4   1   1       16.98       18.93      1.74 o 
  -3   1   1       29.59       29.41      1.48 o 
  -2   1   1      276.61      276.37      3.46 o 
  -1   1   1      963.11      944.17      7.67 o 
   1   1   1      102.46       77.14      1.82 o 
   2   1   1      195.84      184.64      2.86 o 
   3   1   1      100.46      115.30      2.76 o 
   4   1   1       61.86       54.58      2.20 o 
   5   1   1        4.94        4.23      1.31 o 
   6   1   1      137.27      132.93      3.66 o 
   7   1   1      145.54      156.61      9.12 o 
   8   1   1        5.39        9.19      2.42 o 
  -8   2   1       16.38       14.21      3.56 o 
  -7   2   1        7.44        3.94      2.18 o 
  -6   2   1        1.84        2.14      1.76 o 
  -5   2   1       22.59       26.51      2.28 o 
  -4   2   1       91.17       97.80      2.79 o 
  -3   2   1      327.09      339.47      5.21 o 
  -2   2   1       23.73       26.56      1.26 o 
  -1   2   1    15717.32    14572.66     74.70 o 
   0   2   1      767.57      707.76      7.56 o 
   1   2   1      795.18      774.34      8.42 o 
   2   2   1       14.44       15.37      3.11 o 
   3   2   1      217.00      233.61      3.11 o 
   4   2   1      151.22      147.47      2.90 o 
   5   2   1        0.71        1.81      1.14 o 
   6   2   1      110.74      119.21      4.07 o 
   7   2   1      239.70      287.37      8.90 o 
   8   2   1        1.75        3.02      1.96 o 
  -7   3   1        0.16       -1.83      2.45 o 
  -6   3   1        4.06        5.86      2.21 o 
  -5   3   1       15.84       17.64      2.24 o 
  -4   3   1       93.22       97.25      3.68 o 
  -3   3   1      123.38      150.54      4.62 o 
  -2   3   1       69.76       73.16      1.91 o 
  -1   3   1      274.05      250.82      3.13 o 
   0   3   1      161.49      132.55      2.27 o 
   1   3   1      398.56      405.94      8.51 o 
   2   3   1      285.26      282.38      5.61 o 
   3   3   1      376.16      397.39      6.71 o 
   4   3   1       23.83       38.08      1.88 o 
   5   3   1       96.53       89.95      9.03 o 
   6   3   1       34.15       37.14      6.28 o 
   7   3   1        5.94        8.06      6.39 o 
   8   3   1        2.46        1.33      2.10 o 
  -7   4   1        4.38        2.62      2.98 o 
  -6   4   1        3.41        2.29      1.90 o 
  -5   4   1        8.89        8.46      1.76 o 
  -4   4   1        6.06        6.03      1.87 o 
  -3   4   1        2.68        0.03      1.34 o 
  -2   4   1       53.00       48.15      2.60 o 
  -1   4   1      242.85      255.06      3.47 o 
   0   4   1        0.02        2.75      0.97 o 
   1   4   1      227.42      214.54      2.93 o 
   2   4   1      844.09      836.73     11.32 o 
   3   4   1       38.93       37.04      2.68 o 
   4   4   1        0.79        1.69      1.48 o 
   5   4   1      117.47      121.51      6.59 o 
   6   4   1       15.61       18.88      4.77 o 
   7   4   1        0.50       -0.01      1.52 o 
   8   4   1        1.89        2.36      2.13 o 
  -7   5   1        1.52        0.14      2.19 o 
  -6   5   1        0.69        1.07      2.02 o 
  -5   5   1        4.47        5.69      1.58 o 
  -4   5   1        0.15        0.48      1.21 o 
  -3   5   1        0.04       -0.74      1.05 o 
  -2   5   1        6.34       14.59      2.04 o 
  -1   5   1       77.07       76.29      2.12 o 
   0   5   1      105.13      114.53      2.46 o 
   1   5   1        1.25        3.03      0.69 o 
   2   5   1        2.89        2.64      1.20 o 
   3   5   1       39.38       36.74      2.92 o 
   4   5   1       11.56        9.76      2.09 o 
   5   5   1       10.54        6.76      2.80 o 
   6   5   1        1.30        2.17      2.29 o 
   7   5   1        7.55        9.99      2.57 o 
   8   5   1        2.68        1.25      2.49 o 
  -6   6   1        1.83        0.53      2.22 o 
  -5   6   1       38.03       44.99      3.75 o 
  -4   6   1       33.87       30.45      3.00 o 
  -3   6   1        0.05        0.45      1.13 o 
  -2   6   1        0.51        0.46      1.13 o 
  -1   6   1       12.29       12.91      2.47 o 
   0   6   1       53.26       49.12      2.12 o 
   1   6   1        1.64        1.59      1.51 o 
   2   6   1      255.31      270.73      8.49 o 
   3   6   1       12.81       10.93      2.38 o 
   4   6   1       10.37       10.28      2.18 o 
   5   6   1        7.79        5.68      1.97 o 
   6   6   1        2.65        1.50      1.78 o 
   7   6   1        1.00       -1.03      1.84 o 
  -5   7   1        6.27        5.09      2.08 o 
  -4   7   1       43.32       53.57      3.94 o 
  -3   7   1       20.52       26.01      4.13 o 
  -2   7   1        6.37        6.46      2.10 o 
  -1   7   1        7.61        3.07      1.94 o 
   0   7   1       19.65       11.58      3.49 o 
   1   7   1       71.69       73.04      6.22 o 
   2   7   1      166.20      168.58      5.86 o 
   3   7   1      215.70      213.46      6.98 o 
   4   7   1        5.30        3.85      1.80 o 
   5   7   1       25.64       18.43      3.11 o 
   6   7   1        5.21        5.46      2.38 o 
   7   7   1        3.47        8.47      2.82 o 
  -4   8   1        5.64        6.33      2.07 o 
  -3   8   1        2.29        2.07      1.74 o 
  -2   8   1        0.12        1.34      1.24 o 
  -1   8   1        7.68        2.27      2.41 o 
   0   8   1        0.69        0.04      2.05 o 
   1   8   1        8.33       16.34      4.19 o 
   2   8   1        2.20        1.98      2.92 o 
   3   8   1       68.29       71.55      5.80 o 
   4   8   1        0.78       -0.75      1.52 o 
   5   8   1        0.00       -1.12      1.68 o 
   6   8   1        0.13        0.85      2.13 o 
  -3   9   1        0.16       -0.53      2.60 o 
  -2   9   1        5.42        6.72      3.31 o 
  -1   9   1       17.97       27.83      5.47 o 
   0   9   1        2.10       -0.46      2.51 o 
   1   9   1        3.11        5.97      3.68 o 
   2   9   1        1.29       -0.28      2.61 o 
   3   9   1        8.29        9.51      3.84 o 
   4   9   1        0.32       -0.54      1.67 o 
   5   9   1       14.90       11.19      4.71 o 
  -1  10   1        4.88        3.84      3.53 o 
   0  10   1        0.33        0.75      3.21 o 
   1  10   1        0.01       -2.54      2.75 o 
   2  10   1        0.02        0.64      3.18 o 
   3  10   1        0.47        2.64      3.78 o 
  -3  -9   2        5.43       10.31      4.05 o 
  -2  -9   2        0.22        0.90      2.91 o 
  -1  -9   2        5.58       10.83      4.03 o 
   0  -9   2        7.34        6.35      3.47 o 
   1  -9   2        1.21        3.44      3.00 o 
   2  -9   2        0.31        0.78      3.12 o 
  -5  -8   2        9.84       20.46      3.62 o 
  -4  -8   2        6.92        6.12      3.14 o 
  -3  -8   2        2.30        1.43      2.53 o 
  -2  -8   2       19.96       22.01      5.11 o 
  -1  -8   2       16.09       15.63      4.08 o 
   0  -8   2       27.56       31.51      5.67 o 
   1  -8   2        0.47        3.97      2.94 o 
   2  -8   2        0.78        0.62      2.53 o 
   3  -8   2        0.01       -2.08      1.39 o 
   4  -8   2        0.42        3.23      3.03 o 
  -6  -7   2        0.05        1.14      2.05 o 
  -5  -7   2        1.45        1.49      1.93 o 
  -4  -7   2        9.54        5.66      2.11 o 
  -3  -7   2        3.35        3.08      2.56 o 
  -2  -7   2        3.49        5.15      1.75 o 
  -1  -7   2      295.32      323.72     13.23 o 
   0  -7   2        0.65       -1.26      2.08 o 
   1  -7   2        0.02        0.29      1.36 o 
   2  -7   2        4.08        6.32      2.04 o 
   3  -7   2        1.21        0.42      2.73 o 
   4  -7   2        5.29        6.71      2.16 o 
   5  -7   2        1.16        1.60      1.63 o 
  -7  -6   2        0.92        1.97      2.34 o 
  -6  -6   2       32.28       30.72      4.56 o 
  -5  -6   2        0.05       -0.26      2.84 o 
  -4  -6   2        2.89       -0.25      1.43 o 
  -3  -6   2        0.42        0.30      1.29 o 
  -2  -6   2        3.00        2.06      1.26 o 
  -1  -6   2       28.61       28.44      3.60 o 
   0  -6   2        3.30        2.92      1.46 o 
   1  -6   2        0.99       -0.76      1.18 o 
   2  -6   2       11.40       12.41      5.47 o 
   3  -6   2       13.27       10.14      2.45 o 
   4  -6   2        1.01        1.36      1.54 o 
   5  -6   2        0.61       -0.85      1.59 o 
   6  -6   2        0.13        0.00      1.84 o 
  -7  -5   2        1.54       -0.93      1.92 o 
  -6  -5   2        0.80       -1.14      2.16 o 
  -5  -5   2      181.94      146.74     11.05 o 
  -4  -5   2        4.79        3.20      1.59 o 
  -3  -5   2        2.20        1.78      1.28 o 
  -2  -5   2       12.66       15.71      2.19 o 
  -1  -5   2        2.83        5.94      1.13 o 
   0  -5   2        0.17        0.11      0.75 o 
   1  -5   2        0.13        0.86      1.31 o 
   2  -5   2      174.95      186.19      6.97 o 
   3  -5   2        4.81        6.00      1.86 o 
   4  -5   2        0.21       -0.80      1.57 o 
   5  -5   2        2.20        3.99      3.11 o 
   6  -5   2        1.23        2.17      2.25 o 
  -7  -4   2        7.41        5.94      2.40 o 
  -6  -4   2        7.47        6.28      3.33 o 
  -5  -4   2        1.35       -0.23      1.45 o 
  -4  -4   2       62.31       61.67      4.28 o 
  -3  -4   2        0.41        0.08      1.34 o 
  -2  -4   2        5.72        8.78      1.16 o 
  -1  -4   2        0.65        0.83      0.75 o 
   0  -4   2        4.34        4.30      0.80 o 
   1  -4   2       24.62       33.93      1.41 o 
   2  -4   2        1.39        2.02      1.82 o 
   3  -4   2        5.27        3.76      1.57 o 
   4  -4   2        0.27       -0.03      1.68 o 
   5  -4   2        0.00        0.93      1.36 o 
   6  -4   2        4.60        2.68      1.70 o 
   7  -4   2        0.06       -0.11      1.48 o 
  -8  -3   2        2.55        2.07      2.04 o 
  -7  -3   2        3.46        2.50      1.91 o 
  -6  -3   2        0.23        0.47      3.52 o 
  -5  -3   2        4.64        2.09      1.82 o 
  -4  -3   2       71.19       73.52      2.94 o 
  -3  -3   2       32.78       46.11      2.24 o 
  -2  -3   2      471.06      526.53      6.59 o 
  -1  -3   2        0.02       -0.47      0.70 o 
   0  -3   2       10.07       10.68      1.02 o 
   1  -3   2      176.17      174.90      4.58 o 
   2  -3   2       44.46       41.03      3.31 o 
   3  -3   2       23.46       29.39      2.71 o 
   4  -3   2        0.13        1.59      1.76 o 
   5  -3   2       13.47       20.09      3.40 o 
   6  -3   2        0.09       -0.52      1.63 o 
   7  -3   2        0.72        1.33      1.56 o 
  -8  -2   2        7.14        5.53      2.44 o 
  -7  -2   2        0.53        0.64      1.58 o 
  -6  -2   2       48.18       51.52      7.25 o 
  -5  -2   2       16.82       21.24      2.09 o 
  -4  -2   2        9.10       10.61      1.46 o 
  -3  -2   2       96.07       88.53      2.85 o 
  -2  -2   2     1884.72     1875.97     14.89 o 
  -1  -2   2     1217.85     1169.61     17.36 o 
   0  -2   2       44.59       41.06      1.64 o 
   1  -2   2       29.74       29.83      1.91 o 
   2  -2   2      101.48       97.76      3.40 o 
   3  -2   2      122.34      120.72      2.97 o 
   4  -2   2       13.83       12.92      2.44 o 
   5  -2   2       87.24       95.83      4.77 o 
   6  -2   2        0.05       -1.02      1.38 o 
   7  -2   2        1.37        2.95      1.55 o 
   8  -2   2        1.94       -0.73      1.67 o 
  -8  -1   2        1.59        0.81      1.85 o 
  -7  -1   2        5.17        3.00      1.48 o 
  -6  -1   2      139.59      128.90      5.92 o 
  -5  -1   2      118.80      122.05      4.06 o 
  -4  -1   2       72.61       80.81      2.98 o 
  -3  -1   2      496.57      540.00      7.02 o 
  -2  -1   2       50.01       44.07      1.78 o 
  -1  -1   2       49.25       38.74      2.36 o 
   0  -1   2     2188.60     1965.46     13.33 o 
   1  -1   2     1387.80     1366.89     15.64 o 
   2  -1   2        1.57        0.29      0.47 o 
   3  -1   2        0.45        0.63      0.67 o 
   4  -1   2      280.12      296.95      5.11 o 
   5  -1   2       33.35       29.53      2.15 o 
   6  -1   2        2.45        1.87      1.44 o 
   7  -1   2        7.49       10.18      2.09 o 
   8  -1   2        2.33        3.46      1.85 o 
  -8   0   2        3.99        2.18      1.84 o 
  -7   0   2       63.58       80.69      4.26 o 
  -6   0   2      114.72      107.08      4.98 o 
  -5   0   2      140.50      135.01      7.57 o 
  -4   0   2       31.20       35.07      2.23 o 
  -3   0   2      913.01      863.99      9.36 o 
  -2   0   2      302.65      279.86      4.26 o 
  -1   0   2     1162.90     1042.48      8.42 o 
   0   0   2       20.34       28.39      2.10 o 
   1   0   2    13006.45    11702.40     84.94 o 
   2   0   2     1763.10     1714.40     22.41 o 
   3   0   2       34.39       39.91      1.73 o 
   4   0   2       16.89       16.75      1.52 o 
   5   0   2       77.32       66.11      2.88 o 
   6   0   2       19.03       19.04      1.80 o 
   7   0   2        0.61        1.30      1.29 o 
   8   0   2       59.29       63.52      4.15 o 
  -8   1   2        5.77        3.13      2.20 o 
  -7   1   2       13.95       17.06      4.54 o 
  -6   1   2       28.09       31.82      2.75 o 
  -5   1   2        0.38        0.25      0.98 o 
  -4   1   2        2.14        2.78      1.03 o 
  -3   1   2      155.37      169.93      3.82 o 
  -2   1   2       90.95       84.87      2.36 o 
  -1   1   2     1979.54     1803.88     12.89 o 
   0   1   2     1531.15     1387.55     12.07 o 
   1   1   2       41.52       41.35      1.44 o 
   2   1   2      493.63      420.97      4.59 o 
   3   1   2        0.01       -0.76      0.55 o 
   4   1   2      175.46      159.92      3.72 o 
   5   1   2        6.19        9.83      1.53 o 
   6   1   2        0.50        1.58      0.96 o 
   7   1   2       46.10       48.60      3.33 o 
   8   1   2        0.00        2.05      2.73 o 
  -8   2   2       13.97       17.35      3.58 o 
  -7   2   2        2.08        4.21      2.14 o 
  -6   2   2        1.07        1.08      1.56 o 
  -5   2   2        3.04        2.93      1.24 o 
  -4   2   2        0.12       -0.45      1.08 o 
  -3   2   2       61.34       78.40      4.37 o 
  -2   2   2      355.16      339.98      4.88 o 
  -1   2   2      616.41      598.00      6.11 o 
   0   2   2     3092.03     2852.48     18.45 o 
   1   2   2       44.95       35.37      1.21 o 
   2   2   2       12.89       12.86      1.35 o 
   3   2   2       29.83       31.35      1.52 o 
   4   2   2        2.25       -0.11      0.76 o 
   5   2   2       54.07       56.56      2.16 o 
   6   2   2        0.47       -0.43      0.82 o 
   7   2   2       12.68       12.61      4.05 o 
   8   2   2        3.74        4.65      2.02 o 
  -7   3   2        3.94        2.72      2.16 o 
  -6   3   2        3.63        1.40      2.48 o 
  -5   3   2        7.21        5.31      1.89 o 
  -4   3   2       21.63       17.20      1.96 o 
  -3   3   2       16.15       16.22      1.54 o 
  -2   3   2       91.60       96.54      2.67 o 
  -1   3   2      501.60      464.32      7.61 o 
   0   3   2      755.17      713.20      6.80 o 
   1   3   2        0.01        0.42      0.55 o 
   2   3   2        0.05       -0.51      0.80 o 
   3   3   2       38.90       40.60      1.56 o 
   4   3   2       68.25       74.39      2.44 o 
   5   3   2      350.38      343.59      6.97 o 
   6   3   2      177.18      181.37      6.40 o 
   7   3   2        8.48        9.88      2.91 o 
   8   3   2        0.22        1.77      4.17 o 
  -7   4   2        7.27        5.70      2.54 o 
  -6   4   2       11.83       10.51      2.67 o 
  -5   4   2        1.19        0.39      1.56 o 
  -4   4   2        7.24        7.16      1.98 o 
  -3   4   2        5.55        5.05      1.16 o 
  -2   4   2     1344.36     1264.15     10.23 o 
  -1   4   2      253.52      260.26      4.38 o 
   0   4   2      663.06      664.14      7.06 o 
   1   4   2       15.56       17.52      1.14 o 
   2   4   2      213.32      199.39      5.00 o 
   3   4   2        1.30        0.66      1.03 o 
   4   4   2        0.04        0.20      1.11 o 
   5   4   2      135.92      125.56      5.14 o 
   6   4   2      508.39      520.72     12.38 o 
   7   4   2       37.66       37.39      6.41 o 
   8   4   2        0.09        0.38      1.73 o 
  -6   5   2        0.62       -2.11      1.64 o 
  -5   5   2       13.10       11.12      5.53 o 
  -4   5   2        0.40       -0.89      1.68 o 
  -3   5   2        0.93        1.34      1.25 o 
  -2   5   2       52.27       45.47      3.89 o 
  -1   5   2       24.92       23.45      1.41 o 
   0   5   2       19.67       25.09      1.63 o 
   1   5   2       11.65       10.80      1.16 o 
   2   5   2      183.84      168.23      5.02 o 
   3   5   2        7.86       11.55      1.98 o 
   4   5   2       78.65       79.94      4.07 o 
   5   5   2       19.40       23.33      2.97 o 
   6   5   2        8.38        8.53      2.17 o 
   7   5   2        0.89        0.68      1.77 o 
   8   5   2        7.39        3.26      2.26 o 
  -6   6   2        2.53        2.56      2.50 o 
  -5   6   2       16.68       13.49      2.98 o 
  -4   6   2       57.95       60.85      8.29 o 
  -3   6   2        3.92        3.44      1.41 o 
  -2   6   2        9.35        8.36      1.97 o 
  -1   6   2       16.25       12.68      1.69 o 
   0   6   2        0.35        0.55      1.02 o 
   1   6   2      298.26      294.57      7.90 o 
   2   6   2      155.98      148.59      5.09 o 
   3   6   2      108.25      102.37      4.51 o 
   4   6   2       40.55       36.47      5.18 o 
   5   6   2        7.32        7.65      2.19 o 
   6   6   2        5.33        5.54      2.31 o 
   7   6   2        7.22       10.21      2.70 o 
   8   6   2        1.57        0.00      1.99 o 
  -5   7   2        0.53        0.76      2.05 o 
  -4   7   2       39.89       39.68      4.42 o 
  -3   7   2       40.03       35.98      3.93 o 
  -2   7   2        5.63        5.42      1.91 o 
  -1   7   2        1.45        0.20      1.74 o 
   0   7   2        6.93        4.36      2.56 o 
   1   7   2        5.33        6.97      5.94 o 
   2   7   2       16.32       15.58      2.33 o 
   3   7   2      108.92      104.40      4.94 o 
   4   7   2       50.16       46.60      3.92 o 
   5   7   2        2.20        1.22      1.69 o 
   6   7   2        2.59       -1.21      2.13 o 
   7   7   2        6.38        6.95      2.76 o 
  -4   8   2        0.05       -1.62      1.88 o 
  -3   8   2        1.07        0.62      2.03 o 
  -2   8   2        1.33        1.06      1.72 o 
  -1   8   2        2.32        4.00      2.57 o 
   0   8   2        6.80        7.37      3.38 o 
   1   8   2       15.06       25.11      4.98 o 
   2   8   2        9.30       13.20      3.93 o 
   3   8   2        5.20        6.45      2.47 o 
   4   8   2        4.06        3.12      1.83 o 
   5   8   2        0.69       -1.55      1.56 o 
   6   8   2        0.83       -0.23      1.84 o 
  -3   9   2        0.78       -2.08      2.53 o 
  -2   9   2        0.17        1.68      2.87 o 
  -1   9   2       39.47       39.54      6.47 o 
   0   9   2        0.17       -2.33      2.51 o 
   1   9   2        2.47        1.98      2.66 o 
   2   9   2        0.60        0.58      2.88 o 
   3   9   2        0.92       -0.32      1.49 o 
   4   9   2       20.66       22.20      5.69 o 
   5   9   2        1.82       -0.71      2.09 o 
  -1  10   2        0.75        0.31      2.72 o 
   0  10   2        8.12        7.03      3.65 o 
   1  10   2        0.01       -1.03      2.76 o 
   2  10   2        6.39       11.42      4.40 o 
   3  10   2        2.63        3.60      3.63 o 
   4  10   2        5.36        3.62      3.68 o 
  -2  -9   3        2.21        3.35      3.52 o 
  -1  -9   3        2.83        0.72      3.07 o 
   0  -9   3       21.12       16.78      5.05 o 
   1  -9   3        4.36        2.94      3.06 o 
  -4  -8   3        1.32        0.50      2.33 o 
  -3  -8   3        0.06        2.16      2.72 o 
  -2  -8   3        6.65        6.17      3.35 o 
  -1  -8   3       23.28       22.16      5.17 o 
   0  -8   3      227.88      245.14     12.89 o 
   1  -8   3        9.67        3.28      3.06 o 
   2  -8   3        1.47       -0.96      2.08 o 
   3  -8   3        0.03       -0.07      1.72 o 
  -5  -7   3        3.34        2.15      2.09 o 
  -4  -7   3        0.29        0.25      1.65 o 
  -3  -7   3        5.17        4.48      1.90 o 
  -2  -7   3        7.43        9.60      3.65 o 
  -1  -7   3      187.19      202.84     10.71 o 
   0  -7   3       87.63       89.20      7.80 o 
   1  -7   3        6.08        3.69      4.50 o 
   2  -7   3        0.49        0.76      1.62 o 
   3  -7   3        3.33        2.52      1.86 o 
   4  -7   3        0.56        2.40      2.00 o 
   5  -7   3        0.01       -0.07      2.55 o 
  -6  -6   3        7.57        9.72      2.82 o 
  -5  -6   3        0.01       -0.15      1.71 o 
  -4  -6   3       51.22       47.30      4.90 o 
  -3  -6   3        2.24        1.66      1.50 o 
  -2  -6   3       52.61       46.52      6.29 o 
  -1  -6   3        1.63        0.52      1.91 o 
   0  -6   3        4.83        4.67      1.63 o 
   1  -6   3        1.04       -1.31      1.14 o 
   2  -6   3       20.16       21.16      2.95 o 
   3  -6   3        9.76        5.75      2.07 o 
   4  -6   3        0.00       -0.37      2.39 o 
   5  -6   3        1.22        2.30      1.85 o 
   6  -6   3       14.07       16.92      3.50 o 
  -7  -5   3        0.03        2.95      2.26 o 
  -6  -5   3        0.68       -0.72      1.68 o 
  -5  -5   3        1.48        6.32      2.21 o 
  -4  -5   3        7.47        4.86      1.80 o 
  -3  -5   3        6.44        1.69      2.23 o 
  -2  -5   3       65.21       63.19      6.41 o 
  -1  -5   3       56.47       58.62      2.52 o 
   0  -5   3        4.44        5.89      1.15 o 
   1  -5   3        9.34       12.72      2.75 o 
   2  -5   3       48.62       53.67      3.82 o 
   3  -5   3       84.45       80.44      4.56 o 
   4  -5   3        6.11        7.70      2.67 o 
   5  -5   3       23.10       38.33      4.20 o 
   6  -5   3        1.85        3.05      2.01 o 
  -7  -4   3        2.36        1.90      1.94 o 
  -6  -4   3       16.85       16.92      8.51 o 
  -5  -4   3        0.41        0.39      1.40 o 
  -4  -4   3        1.57        0.51      1.35 o 
  -3  -4   3       23.09       30.89      2.17 o 
  -2  -4   3      122.81      133.82      4.33 o 
  -1  -4   3       52.90       50.98      2.28 o 
   0  -4   3       63.89       61.32      3.38 o 
   1  -4   3      398.63      421.46      7.49 o 
   2  -4   3       84.75       95.07      5.49 o 
   3  -4   3        6.76        7.73      1.93 o 
   4  -4   3        3.77        1.24      1.41 o 
   5  -4   3       17.69       21.10      3.05 o 
   6  -4   3        0.26        0.40      1.57 o 
   7  -4   3        2.97        3.07      1.77 o 
  -7  -3   3        0.36        2.24      1.92 o 
  -6  -3   3       57.72       50.34      5.53 o 
  -5  -3   3        1.59        2.79      1.48 o 
  -4  -3   3        0.28        0.66      1.04 o 
  -3  -3   3       38.95       47.78      2.45 o 
  -2  -3   3       14.61       20.15      1.62 o 
  -1  -3   3      294.35      313.24      5.66 o 
   0  -3   3        5.61        5.97      2.45 o 
   1  -3   3       86.50       96.31      3.73 o 
   2  -3   3       98.92      103.28      4.03 o 
   3  -3   3       29.11       25.57      2.56 o 
   4  -3   3        0.62        3.49      1.53 o 
   5  -3   3       33.73       28.48      3.17 o 
   6  -3   3       18.20       16.21      2.80 o 
   7  -3   3        0.61       -1.21      1.56 o 
  -8  -2   3        0.21        3.62      3.77 o 
  -7  -2   3        1.49        1.37      1.49 o 
  -6  -2   3       10.69        6.75      3.23 o 
  -5  -2   3       34.44       35.50      2.83 o 
  -4  -2   3        3.05        3.79      1.20 o 
  -3  -2   3       32.77       43.60      5.22 o 
  -2  -2   3       37.38       36.40      1.91 o 
  -1  -2   3        8.15       12.17      1.15 o 
   0  -2   3      116.27      108.63      2.89 o 
   1  -2   3      383.01      379.81      4.68 o 
   2  -2   3       47.40       52.08      1.62 o 
   3  -2   3      129.87      140.15      2.86 o 
   4  -2   3        2.69        4.09      1.59 o 
   5  -2   3       79.02       83.01      4.64 o 
   6  -2   3       14.57       20.47      5.43 o 
   7  -2   3        0.38       -2.10      1.40 o 
   8  -2   3        0.58        1.34      1.82 o 
  -8  -1   3        1.86        3.67      3.83 o 
  -7  -1   3        0.98        1.86      1.49 o 
  -6  -1   3       71.28       77.04      5.12 o 
  -5  -1   3       47.08       44.81      3.59 o 
  -4  -1   3        2.04        2.54      1.10 o 
  -3  -1   3       88.63       90.78      3.04 o 
  -2  -1   3      367.53      337.75      8.26 o 
  -1  -1   3        3.83        5.14      1.65 o 
   0  -1   3      208.38      155.57      2.76 o 
   1  -1   3     2472.07     2546.72     17.23 o 
   2  -1   3       78.06       84.60      2.09 o 
   3  -1   3       19.39       21.02      2.38 o 
   4  -1   3       28.86       28.94      2.56 o 
   5  -1   3        5.87        8.09      1.48 o 
   6  -1   3        6.16        3.34      2.30 o 
   7  -1   3        0.40       -1.41      1.38 o 
   8  -1   3       26.24       22.75      3.07 o 
  -8   0   3        0.04        2.26      1.66 o 
  -7   0   3        1.68        0.70      1.42 o 
  -6   0   3       26.63       28.27      2.69 o 
  -5   0   3      112.72      110.17      4.01 o 
  -4   0   3       73.19       70.52      3.04 o 
  -3   0   3      719.43      690.06      8.48 o 
  -2   0   3      268.13      248.63      4.26 o 
  -1   0   3       46.21       48.19      1.72 o 
   0   0   3       97.65      101.39      2.00 o 
   1   0   3      466.65      450.21      6.07 o 
   2   0   3     3295.21     3216.86     24.33 o 
   3   0   3      152.67      150.91      3.59 o 
   4   0   3      119.38      122.72      3.27 o 
   5   0   3       73.82       82.91      3.54 o 
   6   0   3        0.40       -0.34      1.04 o 
   7   0   3        4.73        5.07      1.70 o 
   8   0   3       28.36       29.57      5.83 o 
  -8   1   3        0.85        0.24      2.41 o 
  -7   1   3        0.20        0.17      1.39 o 
  -6   1   3        2.19        1.77      1.27 o 
  -5   1   3       37.03       43.95      3.32 o 
  -4   1   3      128.81      123.93      3.84 o 
  -3   1   3       76.88       84.20      2.89 o 
  -2   1   3        2.38        0.85      0.67 o 
  -1   1   3      356.99      332.64      4.39 o 
   0   1   3      266.62      225.51      2.94 o 
   1   1   3      294.40      240.95      4.16 o 
   2   1   3      158.44      179.79      3.14 o 
   3   1   3     1289.42     1289.50     14.49 o 
   4   1   3       34.94       43.22      2.30 o 
   5   1   3       44.66       46.44      2.53 o 
   6   1   3        3.98        2.54      1.31 o 
   7   1   3       16.99       12.18      1.65 o 
   8   1   3        4.28        2.37      4.04 o 
  -7   2   3       11.68       16.22      3.22 o 
  -6   2   3        0.47        2.45      1.36 o 
  -5   2   3       10.02       12.07      2.54 o 
  -4   2   3       79.52       80.42      3.25 o 
  -3   2   3       38.26       43.70      2.27 o 
  -2   2   3      756.60      754.28      8.26 o 
  -1   2   3       89.00       88.41      2.33 o 
   0   2   3     6440.93     6032.38     36.74 o 
   1   2   3      111.21       91.26      2.92 o 
   2   2   3       39.87       38.10      1.44 o 
   3   2   3        5.26        6.07      0.90 o 
   4   2   3      842.41      838.91      9.26 o 
   5   2   3      229.81      240.95      5.11 o 
   6   2   3       24.01       23.26      2.85 o 
   7   2   3       32.80       35.53      3.48 o 
   8   2   3        5.78        4.21      4.51 o 
  -7   3   3       18.75       14.45      3.16 o 
  -6   3   3        4.51        5.93      2.25 o 
  -5   3   3        2.76        2.35      3.10 o 
  -4   3   3        8.17       10.74      1.60 o 
  -3   3   3       14.94       14.93      1.61 o 
  -2   3   3      606.35      561.28      7.17 o 
  -1   3   3     1087.80     1040.29      9.70 o 
   0   3   3      367.02      350.14      4.60 o 
   1   3   3       21.60       20.82      1.19 o 
   2   3   3      267.39      252.16      3.60 o 
   3   3   3        1.22        0.08      0.60 o 
   4   3   3       25.17       32.58      1.83 o 
   5   3   3        4.95        3.49      1.14 o 
   6   3   3      101.03       97.22      4.69 o 
   7   3   3       65.34       55.81      6.76 o 
   8   3   3        1.20        1.01      1.93 o 
  -7   4   3        3.18       -0.64      1.86 o 
  -6   4   3        8.24        5.50      2.92 o 
  -5   4   3        0.23        0.45      3.42 o 
  -4   4   3        0.13        2.55      1.58 o 
  -3   4   3       28.62       26.40      2.08 o 
  -2   4   3       31.66       31.11      1.91 o 
  -1   4   3      494.08      450.41      7.02 o 
   0   4   3      254.74      274.86      4.37 o 
   1   4   3      142.18      162.80      3.11 o 
   2   4   3        0.29        0.54      0.52 o 
   3   4   3       21.85       22.15      6.20 o 
   4   4   3       24.64       26.04      2.59 o 
   5   4   3        0.07        0.79      1.58 o 
   6   4   3       53.61       63.66      4.39 o 
   7   4   3        4.03        4.17      1.92 o 
   8   4   3        0.88       -1.39      1.49 o 
  -6   5   3        0.52        1.00      2.05 o 
  -5   5   3        0.06       -0.49      1.91 o 
  -4   5   3       27.02       27.09      3.48 o 
  -3   5   3        0.20        1.08      1.50 o 
  -2   5   3       30.70       22.41      1.84 o 
  -1   5   3      138.03      125.06      3.39 o 
   0   5   3        4.70        5.83      1.05 o 
   1   5   3      135.54      139.82      4.28 o 
   2   5   3        6.21        6.69      1.49 o 
   3   5   3        4.07        2.86      1.46 o 
   4   5   3      188.04      193.29      9.60 o 
   5   5   3      109.86      111.89      7.48 o 
   6   5   3       13.38       11.38      2.49 o 
   7   5   3        0.42        0.66      1.81 o 
   8   5   3        3.49        5.42      2.38 o 
  -6   6   3        0.01        1.02      2.22 o 
  -5   6   3        1.08        1.49      1.99 o 
  -4   6   3       41.12       40.35      6.31 o 
  -3   6   3      373.23      394.40     12.07 o 
  -2   6   3       16.81       17.96      4.48 o 
  -1   6   3        4.09        3.12      1.49 o 
   0   6   3       32.76       37.17      2.42 o 
   1   6   3       96.55      103.40      9.01 o 
   2   6   3        3.99        4.95      1.65 o 
   3   6   3      154.11      155.23      5.45 o 
   4   6   3      268.53      258.82     11.83 o 
   5   6   3      326.77      348.78      9.33 o 
   6   6   3       12.81       16.07      2.82 o 
   7   6   3        3.98        5.14      2.18 o 
   8   6   3        0.98        0.97      2.60 o 
  -5   7   3        0.29        3.56      2.15 o 
  -4   7   3        8.66        2.57      3.09 o 
  -3   7   3       27.15       28.17      3.54 o 
  -2   7   3       32.52       33.60     11.81 o 
  -1   7   3        1.96        2.68      1.93 o 
   0   7   3        6.21        4.31      2.64 o 
   1   7   3       46.67       44.72      4.45 o 
   2   7   3       17.06       20.84      2.64 o 
   3   7   3      210.00      183.25      6.28 o 
   4   7   3      100.80       90.34      4.93 o 
   5   7   3        2.99        0.03      2.31 o 
   6   7   3        0.78        2.60      3.45 o 
   7   7   3        0.08       -0.42      1.97 o 
  -4   8   3        4.06        9.02      2.78 o 
  -3   8   3        0.04        0.67      1.87 o 
  -2   8   3        0.03        1.74      1.86 o 
  -1   8   3        9.14       13.32      3.97 o 
   0   8   3       78.37       75.18      7.12 o 
   1   8   3        9.45        8.67      3.49 o 
   2   8   3        3.25        0.55      1.59 o 
   3   8   3        1.40       -0.69      3.32 o 
   4   8   3       17.29       17.33      3.16 o 
   5   8   3        1.14       -0.02      2.11 o 
   6   8   3       10.47       14.65      4.61 o 
  -3   9   3        2.35       -0.27      2.33 o 
  -2   9   3        0.81        3.15      2.97 o 
  -1   9   3        7.74        4.09      3.07 o 
   0   9   3       28.70       25.35      5.04 o 
   1   9   3        0.33        0.22      2.73 o 
   2   9   3        0.31        0.18      2.87 o 
   3   9   3        0.25        0.76      1.50 o 
   4   9   3        0.88        1.82      1.80 o 
   5   9   3        0.00        1.08      3.06 o 
   6   9   3        8.14        8.66      2.94 o 
  -2  10   3        2.01        4.08      3.57 o 
  -1  10   3        0.45       -0.53      2.81 o 
   0  10   3        0.25        1.99      3.46 o 
   1  10   3        2.47        1.93      2.79 o 
   2  10   3        0.02       -1.95      3.06 o 
   3  10   3        0.38       -3.81      2.54 o 
   4  10   3        0.54        2.91      3.40 o 
  -3  -8   4        0.11       -1.23      2.57 o 
  -2  -8   4        2.56        2.05      2.70 o 
  -1  -8   4        5.88        7.15      3.56 o 
   0  -8   4       36.23       27.68      5.79 o 
   1  -8   4       20.65       24.27      5.36 o 
   2  -8   4        1.82        2.30      2.67 o 
   3  -8   4        0.16        1.71      1.94 o 
  -5  -7   4        4.21        3.46      2.30 o 
  -4  -7   4        1.15        0.32      1.68 o 
  -3  -7   4       13.44       13.45      2.65 o 
  -2  -7   4        2.94       -0.49      2.17 o 
  -1  -7   4       74.78       86.19      7.64 o 
   0  -7   4      106.17      109.01      8.12 o 
   1  -7   4        1.58        1.60      1.71 o 
   2  -7   4        2.69        4.37      2.10 o 
   3  -7   4        3.00        3.24      1.89 o 
   4  -7   4        1.21        1.12      1.89 o 
  -6  -6   4        5.91        5.72      2.72 o 
  -5  -6   4       22.76       18.38      3.38 o 
  -4  -6   4        9.74        3.70      4.57 o 
  -3  -6   4        0.94        1.93      1.52 o 
  -2  -6   4        7.96        6.60      1.79 o 
  -1  -6   4      262.64      256.30     11.42 o 
   0  -6   4       78.63       89.30      5.21 o 
   1  -6   4       15.50       10.74      2.27 o 
   2  -6   4        8.02        7.82      2.17 o 
   3  -6   4        4.65        2.98      1.78 o 
   4  -6   4        0.47        0.29      1.63 o 
   5  -6   4        7.43        7.89      2.57 o 
  -6  -5   4        0.10        0.01      1.97 o 
  -5  -5   4        0.01       -1.46      1.48 o 
  -4  -5   4       58.33       57.07      4.48 o 
  -3  -5   4        9.49        5.94      2.27 o 
  -2  -5   4      136.06      135.62      5.30 o 
  -1  -5   4        0.99        0.11      0.95 o 
   0  -5   4        0.15       -0.98      1.21 o 
   1  -5   4        2.35        2.39      3.46 o 
   2  -5   4        1.12        0.16      1.24 o 
   3  -5   4       38.66       28.34      3.26 o 
   4  -5   4        2.27        3.05      1.78 o 
   5  -5   4        2.14        2.64      1.88 o 
   6  -5   4        2.53        4.28      4.15 o 
  -7  -4   4        0.88        0.98      2.00 o 
  -6  -4   4       20.59       22.80      7.89 o 
  -5  -4   4       36.10       36.57      3.97 o 
  -4  -4   4        1.01        3.61      1.83 o 
  -3  -4   4        7.47        4.97      1.77 o 
  -2  -4   4        1.24        0.43      0.98 o 
  -1  -4   4        5.42        5.50      1.21 o 
   0  -4   4       26.53       24.69      1.81 o 
   1  -4   4       12.56       10.87      4.19 o 
   2  -4   4       37.26       38.74      4.21 o 
   3  -4   4        2.55        2.28      1.65 o 
   4  -4   4        0.13       -0.27      1.30 o 
   5  -4   4       24.29       32.68      3.56 o 
   6  -4   4        9.10        6.16      2.17 o 
   7  -4   4        0.59        0.67      1.88 o 
  -7  -3   4        6.46        8.35      2.59 o 
  -6  -3   4        0.42        1.38      2.22 o 
  -5  -3   4        0.04       -0.09      1.40 o 
  -4  -3   4        0.00       -1.45      0.97 o 
  -3  -3   4       23.85       20.62      2.00 o 
  -2  -3   4      107.37      126.56      5.19 o 
  -1  -3   4      243.93      230.41      4.53 o 
   0  -3   4      214.75      194.63      3.94 o 
   1  -3   4       32.76       34.92      1.77 o 
   2  -3   4       78.14       79.06      3.61 o 
   3  -3   4        5.20        2.93      1.48 o 
   4  -3   4       51.26       60.03      4.04 o 
   5  -3   4        6.26        7.60      1.97 o 
   6  -3   4        4.63        7.17      3.69 o 
   7  -3   4        1.05        4.27      4.29 o 
  -7  -2   4        0.03        1.06      1.79 o 
  -6  -2   4        2.96        1.76      1.52 o 
  -5  -2   4       67.31       66.35      3.48 o 
  -4  -2   4       55.78       53.97      2.94 o 
  -3  -2   4       19.79       18.90      1.82 o 
  -2  -2   4        0.04       -0.72      0.69 o 
  -1  -2   4        0.54        0.13      0.68 o 
   0  -2   4      287.63      292.32      4.59 o 
   1  -2   4      123.69      145.13      3.06 o 
   2  -2   4        0.00        0.16      0.63 o 
   3  -2   4       53.74       55.11      2.05 o 
   4  -2   4        3.24        7.73      3.16 o 
   5  -2   4        4.89        2.87      1.77 o 
   6  -2   4        0.01        1.31      1.47 o 
   7  -2   4        0.38       -0.77      1.52 o 
   8  -2   4        4.64        2.81      2.03 o 
  -7  -1   4       23.36       17.93      4.22 o 
  -6  -1   4       21.56       23.85      4.64 o 
  -5  -1   4      145.14      143.35      4.75 o 
  -4  -1   4      205.97      228.50      5.85 o 
  -3  -1   4       69.61       77.24      2.95 o 
  -2  -1   4       61.39       63.65      2.41 o 
  -1  -1   4       58.43       58.63      2.13 o 
   0  -1   4       91.02       94.47      2.64 o 
   1  -1   4     1269.98     1189.74     13.72 o 
   2  -1   4     1610.98     1577.59     14.85 o 
   3  -1   4      178.35      176.91      5.41 o 
   4  -1   4        9.85       10.90      2.25 o 
   5  -1   4       10.55       14.25      2.34 o 
   6  -1   4        1.42        0.62      1.36 o 
   7  -1   4        9.15        8.92      2.40 o 
   8  -1   4        9.71       11.29      2.56 o 
  -7   0   4        1.92        1.04      1.45 o 
  -6   0   4        8.07        9.42      1.84 o 
  -5   0   4       19.03       15.37      2.02 o 
  -4   0   4      172.21      162.52      4.53 o 
  -3   0   4       30.96       30.17      2.08 o 
  -2   0   4      267.74      264.97      6.02 o 
  -1   0   4       43.94       33.54      2.11 o 
   0   0   4       62.85       61.36      1.81 o 
   1   0   4      127.11      126.61      3.40 o 
   2   0   4       11.59       11.11      0.93 o 
   3   0   4      281.65      282.31      7.71 o 
   4   0   4      114.75      122.39      3.30 o 
   5   0   4        3.67        5.37      1.33 o 
   6   0   4        4.21        1.45      1.21 o 
   7   0   4        0.21        1.67      1.75 o 
   8   0   4        2.35        2.47      1.82 o 
  -7   1   4        0.06       -0.74      1.27 o 
  -6   1   4        1.85        1.71      1.81 o 
  -5   1   4        2.86        1.97      1.72 o 
  -4   1   4       42.78       41.16      2.60 o 
  -3   1   4       17.90       17.67      1.69 o 
  -2   1   4      183.32      194.42      4.83 o 
  -1   1   4      458.53      410.76      5.34 o 
   0   1   4       37.47       33.82      1.34 o 
   1   1   4      370.65      372.77     11.20 o 
   2   1   4        3.84        3.20      0.61 o 
   3   1   4      131.51      132.18      2.95 o 
   4   1   4       10.32       11.16      1.51 o 
   5   1   4      135.05      149.17      4.04 o 
   6   1   4       10.80       15.36      1.98 o 
   7   1   4        4.19        0.97      1.10 o 
   8   1   4        0.02       -0.26      1.48 o 
  -7   2   4        8.46        8.60      2.71 o 
  -6   2   4        0.00       -0.99      1.16 o 
  -5   2   4        0.17        0.04      1.16 o 
  -4   2   4       37.92       41.10      2.68 o 
  -3   2   4       26.99       26.77      2.00 o 
  -2   2   4       37.62       53.07      3.34 o 
  -1   2   4      209.17      221.83      5.59 o 
   0   2   4       50.94       63.67      2.40 o 
   1   2   4       31.55       34.34      3.09 o 
   2   2   4        6.63        7.99      0.85 o 
   3   2   4      150.99      144.96      3.04 o 
   4   2   4       89.58       96.39      2.89 o 
   5   2   4        6.17        9.12      1.46 o 
   6   2   4        1.59        1.56      1.29 o 
   7   2   4        5.83        3.58      2.40 o 
   8   2   4        0.54        0.79      1.67 o 
  -7   3   4        0.30        0.07      2.00 o 
  -6   3   4        0.85        1.03      1.83 o 
  -5   3   4       27.96       26.57      2.64 o 
  -4   3   4        6.61        4.16      1.51 o 
  -3   3   4       59.08       56.18      2.75 o 
  -2   3   4       59.27       48.35      2.27 o 
  -1   3   4       29.75       33.59      2.25 o 
   0   3   4       33.76       28.39      1.53 o 
   1   3   4       31.39       37.76      1.63 o 
   2   3   4      706.79      733.56      9.31 o 
   3   3   4      260.50      268.27      4.31 o 
   4   3   4      211.45      208.28      4.18 o 
   5   3   4       36.95       39.82      3.53 o 
   6   3   4       70.14       62.74      3.97 o 
   7   3   4        6.87        6.53      1.95 o 
   8   3   4        0.27        0.50      1.60 o 
  -7   4   4        0.55        2.26      2.34 o 
  -6   4   4       19.34       22.29      6.59 o 
  -5   4   4        4.92        4.55      3.12 o 
  -4   4   4        2.71        1.22      1.26 o 
  -3   4   4       19.81       20.71      2.07 o 
  -2   4   4       44.05       41.32      2.28 o 
  -1   4   4     1646.41     1557.03     13.80 o 
   0   4   4        5.15        8.73      1.33 o 
   1   4   4      561.71      616.25      6.95 o 
   2   4   4       78.58       90.19      2.41 o 
   3   4   4      202.92      208.10      3.95 o 
   4   4   4       64.25       58.59      3.34 o 
   5   4   4       22.82       25.39      3.66 o 
   6   4   4      100.67       92.70      6.48 o 
   7   4   4       50.74       54.62      4.29 o 
   8   4   4       20.57       25.89      3.69 o 
  -6   5   4        0.32        1.11      2.20 o 
  -5   5   4        1.17       -0.84      1.73 o 
  -4   5   4        0.11       -0.46      1.45 o 
  -3   5   4       18.78       16.75      2.69 o 
  -2   5   4      171.41      167.60      4.31 o 
  -1   5   4      126.50      119.21      3.42 o 
   0   5   4       28.74       29.55      1.85 o 
   1   5   4        3.49        2.50      0.90 o 
   2   5   4       19.89       27.24      1.56 o 
   3   5   4        1.91        2.69      1.47 o 
   4   5   4        3.72        7.15      2.61 o 
   5   5   4      158.93      165.52      7.95 o 
   6   5   4      130.61      126.00      5.59 o 
   7   5   4        1.94        1.50      1.63 o 
   8   5   4        4.85        5.93      2.26 o 
  -6   6   4        4.38        0.49      2.60 o 
  -5   6   4        0.82       -0.45      3.51 o 
  -4   6   4        2.58        4.84      2.02 o 
  -3   6   4      136.37      148.60      6.35 o 
  -2   6   4        2.77        0.39      1.54 o 
  -1   6   4       11.62       11.20      1.53 o 
   0   6   4       18.50       20.36      1.77 o 
   1   6   4       10.91       13.78      2.15 o 
   2   6   4        7.53        4.97      1.62 o 
   3   6   4       21.26       23.63      3.77 o 
   4   6   4      188.42      170.65      5.96 o 
   5   6   4      131.09      132.05      5.70 o 
   6   6   4       12.82       13.07      2.69 o 
   7   6   4        7.33        8.34      2.50 o 
   8   6   4        0.09       -0.81      1.80 o 
  -5   7   4        0.24       -0.39      2.06 o 
  -4   7   4        0.72        0.82      1.82 o 
  -3   7   4       45.40       49.74      7.23 o 
  -2   7   4        3.59        4.28      1.86 o 
  -1   7   4        0.21        2.46      1.67 o 
   0   7   4        0.57        2.37      1.21 o 
   1   7   4        0.13        1.59      1.54 o 
   2   7   4        0.70        3.42      1.65 o 
   3   7   4       23.76       29.90      3.11 o 
   4   7   4      222.76      225.89      7.19 o 
   5   7   4        8.14        6.14      2.04 o 
   6   7   4        4.76        2.08      1.91 o 
   7   7   4        0.01       -1.32      2.08 o 
  -4   8   4        5.66        6.64      2.75 o 
  -3   8   4       12.16       12.22      2.93 o 
  -2   8   4        0.08        0.91      1.76 o 
  -1   8   4        1.35       -0.62      2.11 o 
   0   8   4        3.76        2.72      2.44 o 
   1   8   4        8.55       12.16      3.66 o 
   2   8   4        3.63        5.15      4.91 o 
   3   8   4        5.12       10.53      2.19 o 
   4   8   4      105.16      111.95      5.56 o 
   5   8   4        0.00        0.50      1.61 o 
   6   8   4        0.29        0.00      1.85 o 
   7   8   4        1.62        3.84      2.32 o 
  -3   9   4        0.72        0.25      2.05 o 
  -2   9   4        0.03        3.66      3.15 o 
  -1   9   4        0.09        3.06      2.69 o 
   0   9   4       54.56       48.21      6.41 o 
   1   9   4        0.01       -2.81      1.88 o 
   2   9   4       12.25       18.33      4.53 o 
   3   9   4        0.18       -0.20      1.42 o 
   4   9   4        1.53        1.76      1.69 o 
   5   9   4        0.17       -0.57      1.80 o 
   6   9   4        2.52        1.59      2.01 o 
  -2  10   4        1.71        4.17      3.35 o 
  -1  10   4        1.28        2.66      3.34 o 
   0  10   4        1.67        0.90      2.90 o 
   1  10   4        2.56        3.91      3.50 o 
   2  10   4        1.33        6.76      4.08 o 
   3  10   4        0.85        0.52      2.88 o 
   4  10   4        0.03        1.86      1.74 o 
  -2  -8   5        0.04       -1.18      2.20 o 
  -1  -8   5        0.69        3.88      2.98 o 
   0  -8   5       22.66       25.21      5.89 o 
   1  -8   5       61.88       65.80      7.90 o 
   2  -8   5        1.50        1.77      2.75 o 
  -4  -7   5        1.17        0.27      1.86 o 
  -3  -7   5        2.55        1.89      2.44 o 
  -2  -7   5        0.10        0.81      2.48 o 
  -1  -7   5       14.70        5.26      2.84 o 
   0  -7   5       65.98       72.08      7.40 o 
   1  -7   5       27.72       33.62      5.52 o 
   2  -7   5        5.19        3.86      4.42 o 
   3  -7   5        3.24        5.13      2.37 o 
   4  -7   5        0.03        2.72      2.30 o 
  -5  -6   5        1.45        3.52      2.16 o 
  -4  -6   5       16.44       23.70      3.60 o 
  -3  -6   5        1.10       -0.05      1.70 o 
  -2  -6   5       11.32       12.55      2.52 o 
  -1  -6   5       21.94       21.20      4.50 o 
   0  -6   5        0.66        2.12      1.65 o 
   1  -6   5        4.63        3.43      1.84 o 
   2  -6   5        3.18        4.73      1.93 o 
   3  -6   5        3.46        2.21      1.83 o 
   4  -6   5        1.72        2.38      1.90 o 
   5  -6   5        1.06        1.41      3.37 o 
  -6  -5   5        0.52        2.04      2.27 o 
  -5  -5   5       14.13       14.99      5.74 o 
  -4  -5   5        4.46        4.37      1.94 o 
  -3  -5   5        9.15        8.00      5.62 o 
  -2  -5   5      209.38      218.77      6.99 o 
  -1  -5   5       36.13       40.01      3.67 o 
   0  -5   5       33.02       35.36      3.17 o 
   1  -5   5        2.03        2.14      1.55 o 
   2  -5   5        3.63        7.28      4.26 o 
   3  -5   5        2.50        1.60      2.58 o 
   4  -5   5       15.95       16.93      2.83 o 
   5  -5   5       18.09       17.21      3.05 o 
   6  -5   5       21.15       17.21      4.96 o 
  -6  -4   5       15.26       13.15      3.20 o 
  -5  -4   5        5.04        8.55      3.81 o 
  -4  -4   5        0.67        2.62      1.72 o 
  -3  -4   5        1.20        2.72      1.61 o 
  -2  -4   5      486.03      464.33      7.76 o 
  -1  -4   5      321.69      338.37      6.23 o 
   0  -4   5      184.91      190.47      4.48 o 
   1  -4   5        4.71        6.35      1.78 o 
   2  -4   5       45.39       48.04      3.50 o 
   3  -4   5        0.27       -0.23      1.37 o 
   4  -4   5       16.40       13.77      2.60 o 
   5  -4   5       14.62       13.06      4.93 o 
   6  -4   5       32.87       32.21      4.04 o 
   7  -4   5        0.12       -1.26      2.61 o 
  -7  -3   5       12.56       16.81      7.38 o 
  -6  -3   5        1.80        2.75      2.67 o 
  -5  -3   5       25.69       21.65      5.56 o 
  -4  -3   5        7.81       11.99      2.83 o 
  -3  -3   5       61.36       58.75      3.20 o 
  -2  -3   5        0.38        2.17      1.07 o 
  -1  -3   5       52.52       54.95      2.57 o 
   0  -3   5       38.50       47.91      2.30 o 
   1  -3   5       44.36       51.72      2.25 o 
   2  -3   5       18.31       22.66      6.55 o 
   3  -3   5        3.57        1.50      1.40 o 
   4  -3   5        9.30        6.93      1.94 o 
   5  -3   5       15.94       13.15      2.44 o 
   6  -3   5       30.82       38.74      8.74 o 
   7  -3   5        4.14       -2.14      2.42 o 
  -7  -2   5        2.58        3.08      2.42 o 
  -6  -2   5       24.62       20.62      3.34 o 
  -5  -2   5       43.83       41.42      3.04 o 
  -4  -2   5       44.02       46.79      2.97 o 
  -3  -2   5        1.13        3.01      1.39 o 
  -2  -2   5        8.66        6.00      1.26 o 
  -1  -2   5       73.58       56.92      2.62 o 
   0  -2   5      364.21      333.63      5.29 o 
   1  -2   5      387.53      385.02     10.18 o 
   2  -2   5      304.19      317.94      4.98 o 
   3  -2   5       37.00       42.66      2.94 o 
   4  -2   5       56.39       61.71      5.79 o 
   5  -2   5        2.16        0.74      1.88 o 
   6  -2   5        7.42        8.54      2.24 o 
   7  -2   5        9.15       11.55      4.15 o 
   8  -2   5        0.25       -2.19      2.36 o 
  -7  -1   5        1.82        2.44      1.90 o 
  -6  -1   5        0.30        1.75      1.62 o 
  -5  -1   5       90.88       95.60      4.11 o 
  -4  -1   5      217.50      218.46      5.54 o 
  -3  -1   5        0.41        1.08      1.58 o 
  -2  -1   5       12.14       11.67      1.43 o 
  -1  -1   5        2.98        2.90      0.93 o 
   0  -1   5       42.85       46.89      1.94 o 
   1  -1   5       74.54       78.82      4.06 o 
   2  -1   5      523.32      482.77      5.97 o 
   3  -1   5      369.05      362.27      5.46 o 
   4  -1   5        7.95        8.22      1.49 o 
   5  -1   5        5.11        3.75      2.67 o 
   6  -1   5        0.78        1.88      2.49 o 
   7  -1   5        0.52       -1.43      2.10 o 
   8  -1   5        0.19        1.71      2.97 o 
  -7   0   5        0.60       -0.56      1.43 o 
  -6   0   5        1.48        1.75      1.43 o 
  -5   0   5       16.66       17.44      2.23 o 
  -4   0   5       52.47       57.45      3.13 o 
  -3   0   5       14.74       15.27      1.74 o 
  -2   0   5       48.47       49.68      4.31 o 
  -1   0   5      161.26      148.77      3.38 o 
   0   0   5      250.49      250.89      3.94 o 
   1   0   5      173.64      159.05      2.81 o 
   2   0   5        0.17       -0.40      0.61 o 
   3   0   5      559.68      539.16      6.53 o 
   4   0   5       83.06       89.42      4.13 o 
   5   0   5        5.08        6.33      1.36 o 
   6   0   5        0.86        2.51      1.60 o 
   7   0   5       37.13       40.56      3.83 o 
   8   0   5        4.98        1.98      2.47 o 
  -7   1   5        1.13        1.13      1.91 o 
  -6   1   5        0.39        0.78      1.33 o 
  -5   1   5        0.29       -0.31      1.09 o 
  -4   1   5       44.42       48.26      3.46 o 
  -3   1   5       89.15       84.85      3.23 o 
  -2   1   5      153.59      167.49      3.97 o 
  -1   1   5      264.67      304.18      4.83 o 
   0   1   5      304.10      289.69      4.11 o 
   1   1   5        9.57        9.60      1.40 o 
   2   1   5        2.90        2.19      0.99 o 
   3   1   5        3.67        3.94      1.07 o 
   4   1   5      203.09      218.44      4.39 o 
   5   1   5        3.17        2.86      1.15 o 
   6   1   5       33.32       38.56      4.06 o 
   7   1   5        0.52        1.67      1.41 o 
   8   1   5        0.57        2.02      2.73 o 
  -7   2   5        7.50        7.40      2.70 o 
  -6   2   5        0.00        1.73      1.27 o 
  -5   2   5       13.11       15.30      2.34 o 
  -4   2   5       11.58       10.47      1.74 o 
  -3   2   5      201.96      199.49      5.17 o 
  -2   2   5        3.75        4.98      1.14 o 
  -1   2   5       99.26      111.19      2.96 o 
   0   2   5        4.29        5.67      0.83 o 
   1   2   5       89.27       92.11      3.24 o 
   2   2   5       46.44       44.53      5.38 o 
   3   2   5       97.19      119.21      2.78 o 
   4   2   5       21.65       16.84      1.47 o 
   5   2   5       30.80       35.75      2.89 o 
   6   2   5       32.80       33.68      2.71 o 
   7   2   5        4.45        3.92      1.68 o 
   8   2   5        4.33        5.49      2.81 o 
  -7   3   5        0.23       -2.49      1.79 o 
  -6   3   5        7.22        3.12      2.20 o 
  -5   3   5       53.28       55.40      3.50 o 
  -4   3   5        7.14        5.60      1.45 o 
  -3   3   5        8.48        9.27      1.59 o 
  -2   3   5       32.91       29.15      3.86 o 
  -1   3   5       24.29       36.30      2.54 o 
   0   3   5        6.48        7.73      1.06 o 
   1   3   5        7.18        9.69      1.03 o 
   2   3   5        0.48        1.06      0.66 o 
   3   3   5       48.36       46.52      1.92 o 
   4   3   5       69.07       63.16      2.41 o 
   5   3   5       13.67       15.78      1.69 o 
   6   3   5        3.34        3.89      1.52 o 
   7   3   5        1.13       -0.08      1.31 o 
   8   3   5        0.59        2.11      2.26 o 
  -6   4   5        2.02        0.28      1.89 o 
  -5   4   5       29.54       29.10      3.79 o 
  -4   4   5        5.68        4.74      1.63 o 
  -3   4   5        2.42        1.15      1.11 o 
  -2   4   5       54.77       53.15      2.62 o 
  -1   4   5       44.19       43.49      2.29 o 
   0   4   5       50.40       53.19      2.23 o 
   1   4   5       60.21       70.84      2.38 o 
   2   4   5      469.92      490.39     11.90 o 
   3   4   5       70.85       69.18      2.61 o 
   4   4   5       44.55       45.67      2.97 o 
   5   4   5        0.03       -0.76      1.06 o 
   6   4   5       10.23        9.74      2.05 o 
   7   4   5        0.36        1.00      1.51 o 
   8   4   5        0.30       -0.58      2.02 o 
  -6   5   5        0.39        0.65      2.03 o 
  -5   5   5        0.07        1.07      1.88 o 
  -4   5   5        1.01        0.63      4.39 o 
  -3   5   5       69.75       72.18      3.41 o 
  -2   5   5       23.99       24.22      2.12 o 
  -1   5   5        1.44        2.55      1.09 o 
   0   5   5        5.24        6.80      1.26 o 
   1   5   5       76.05       87.27      3.59 o 
   2   5   5        0.35       -0.40      0.75 o 
   3   5   5       46.09       44.96      3.01 o 
   4   5   5        0.92       -0.18      1.20 o 
   5   5   5       41.62       41.85      3.34 o 
   6   5   5       22.47       30.18      3.29 o 
   7   5   5        0.99       -0.45      1.63 o 
   8   5   5        6.85        5.57      3.19 o 
  -5   6   5        0.08       -2.25      1.75 o 
  -4   6   5        1.76       -1.22      2.75 o 
  -3   6   5       21.03       22.17      3.15 o 
  -2   6   5      809.43      777.47     20.74 o 
  -1   6   5        0.42        1.22      1.12 o 
   0   6   5       20.58       22.96      1.95 o 
   1   6   5       23.07       24.95      2.97 o 
   2   6   5        2.28        2.40      1.46 o 
   3   6   5        0.43       -1.84      1.23 o 
   4   6   5       37.54       37.65      5.18 o 
   5   6   5      362.38      357.27      9.05 o 
   6   6   5       69.20       70.18      4.66 o 
   7   6   5        8.95        6.24      5.14 o 
   8   6   5        0.82        3.75      2.82 o 
  -5   7   5        0.66       -2.66      1.77 o 
  -4   7   5       16.57       16.70      3.18 o 
  -3   7   5       24.30       17.58      3.08 o 
  -2   7   5        1.42       -0.18      1.55 o 
  -1   7   5       28.45       27.99      3.14 o 
   0   7   5        0.33        0.91      1.44 o 
   1   7   5        0.76        1.81      2.56 o 
   2   7   5        5.89        4.67      1.78 o 
   3   7   5        9.87       11.69      2.18 o 
   4   7   5      232.14      238.79      7.45 o 
   5   7   5        1.03       -0.09      1.52 o 
   6   7   5        2.89        1.07      1.69 o 
   7   7   5        0.02        1.71      1.86 o 
  -4   8   5        3.22        5.45      2.43 o 
  -3   8   5        9.95        6.85      2.58 o 
  -2   8   5        3.40        0.54      1.82 o 
  -1   8   5        0.12        1.74      2.26 o 
   0   8   5       14.43       10.00      3.38 o 
   1   8   5       62.50       64.44      4.27 o 
   2   8   5        0.53        0.46      2.37 o 
   3   8   5        2.92        0.59      1.74 o 
   4   8   5        1.70        1.17      2.64 o 
   5   8   5        3.19       -0.47      1.50 o 
   6   8   5        3.19        3.70      3.63 o 
   7   8   5        5.83        3.23      2.34 o 
  -3   9   5        0.61        0.44      2.27 o 
  -2   9   5        0.18        0.61      2.58 o 
  -1   9   5        3.01       -0.09      2.42 o 
   0   9   5        5.58        6.25      3.34 o 
   1   9   5       18.89       18.55      4.49 o 
   2   9   5       10.82       14.65      2.83 o 
   3   9   5       13.80       14.93      2.80 o 
   4   9   5        7.48        9.38      2.45 o 
   5   9   5        3.29        1.16      1.78 o 
   6   9   5        0.04        3.34      3.44 o 
  -1  10   5        1.80        2.20      3.13 o 
   0  10   5        0.10        4.15      3.49 o 
   1  10   5        1.18        2.38      3.18 o 
   2  10   5        0.51        3.40      3.35 o 
   3  10   5       24.94       33.41      6.10 o 
   4  10   5        0.60        1.42      1.98 o 
  -3  -7   6        3.40        6.00      3.34 o 
  -2  -7   6        2.81        5.73      3.10 o 
  -1  -7   6        1.04        1.71      2.56 o 
   0  -7   6       11.15        9.87      3.94 o 
   1  -7   6        5.80        4.30      2.72 o 
   2  -7   6       12.14       16.04      3.13 o 
   3  -7   6        8.67       13.18      4.30 o 
  -4  -6   6        0.98        5.01      2.14 o 
  -3  -6   6       10.13        8.50      4.04 o 
  -2  -6   6        6.14        3.80      2.95 o 
  -1  -6   6        3.27        2.39      2.53 o 
   0  -6   6       42.01       42.73      3.89 o 
   1  -6   6        4.89        4.06      2.61 o 
   2  -6   6        9.69        8.59      2.49 o 
   3  -6   6        3.45        2.19      2.10 o 
   4  -6   6        8.25       13.13      4.61 o 
  -5  -5   6        1.79        1.98      2.01 o 
  -4  -5   6        1.85        1.82      1.75 o 
  -3  -5   6        3.92        4.42      3.14 o 
  -2  -5   6       17.87       19.86      4.11 o 
  -1  -5   6      178.10      193.40      5.17 o 
   0  -5   6        0.43       -0.51      1.91 o 
   1  -5   6        4.36        4.92      1.91 o 
   2  -5   6        0.37        0.86      1.44 o 
   3  -5   6        5.86        4.85      1.90 o 
   4  -5   6        4.50        0.62      2.75 o 
   5  -5   6        7.52        6.51      3.60 o 
  -6  -4   6        1.72        2.54      2.47 o 
  -5  -4   6        0.48       -1.69      1.87 o 
  -4  -4   6        0.12        0.64      1.58 o 
  -3  -4   6       16.71       15.47      2.73 o 
  -2  -4   6       35.40       33.24      3.04 o 
  -1  -4   6       27.52       31.00      2.39 o 
   0  -4   6        3.47        2.35      1.14 o 
   1  -4   6        1.11        1.26      1.46 o 
   2  -4   6        4.90        6.14      1.91 o 
   3  -4   6        2.52        3.81      1.78 o 
   4  -4   6        2.23        2.17      1.52 o 
   5  -4   6        0.04        0.03      2.45 o 
   6  -4   6        3.52        3.22      2.81 o 
  -6  -3   6        0.37        1.03      1.80 o 
  -5  -3   6        4.01        2.82      2.01 o 
  -4  -3   6        0.06        0.90      1.24 o 
  -3  -3   6      187.49      183.83      5.16 o 
  -2  -3   6       39.73       41.42      2.64 o 
  -1  -3   6       70.05       71.04      4.43 o 
   0  -3   6       89.82       91.81      3.19 o 
   1  -3   6       65.09       66.63      2.74 o 
   2  -3   6        1.50       -1.18      1.05 o 
   3  -3   6       14.22       14.97      2.37 o 
   4  -3   6       53.37       65.07      4.35 o 
   5  -3   6      121.15      140.44      9.39 o 
   6  -3   6        4.45        5.23      3.03 o 
   7  -3   6        2.04       -0.78      2.69 o 
  -6  -2   6        0.27       -1.00      1.56 o 
  -5  -2   6       21.52       25.89      2.74 o 
  -4  -2   6       74.93       68.72      4.04 o 
  -3  -2   6      392.47      363.73      7.11 o 
  -2  -2   6      213.08      198.92      4.87 o 
  -1  -2   6       83.46       82.71      3.51 o 
   0  -2   6       17.61       16.89      1.60 o 
   1  -2   6      134.28      145.00      3.58 o 
   2  -2   6       15.40       16.97      1.57 o 
   3  -2   6        5.85        6.94      1.74 o 
   4  -2   6       31.38       30.74      2.92 o 
   5  -2   6       94.82      102.12      7.77 o 
   6  -2   6        1.05        0.90      2.23 o 
   7  -2   6        0.50        0.78      2.79 o 
  -7  -1   6        1.50        4.18      2.28 o 
  -6  -1   6       24.67       22.25      3.08 o 
  -5  -1   6        2.27        1.22      1.22 o 
  -4  -1   6      237.63      217.98      7.45 o 
  -3  -1   6      127.71      115.31      3.92 o 
  -2  -1   6        0.13        0.15      1.02 o 
  -1  -1   6       24.74       23.59      1.83 o 
   0  -1   6      406.93      403.12      5.91 o 
   1  -1   6       58.93       73.97      3.32 o 
   2  -1   6      202.40      236.14      4.24 o 
   3  -1   6      600.61      618.32      7.70 o 
   4  -1   6        3.37        5.17      1.17 o 
   5  -1   6       27.58       28.02      4.56 o 
   6  -1   6        3.97        4.61      2.63 o 
   7  -1   6        0.47       -0.09      2.61 o 
   8  -1   6        6.98        9.44      3.84 o 
  -7   0   6        7.52        7.19      3.79 o 
  -6   0   6        0.04        0.66      1.38 o 
  -5   0   6        2.94        4.59      1.79 o 
  -4   0   6        5.68        6.28      1.53 o 
  -3   0   6       51.77       51.80      2.85 o 
  -2   0   6        1.29        1.74      0.92 o 
  -1   0   6      224.36      200.71      5.35 o 
   0   0   6      345.39      349.56      5.15 o 
   1   0   6      180.59      174.13      3.10 o 
   2   0   6       17.16       23.39      1.37 o 
   3   0   6      238.00      237.87      4.21 o 
   4   0   6       22.21       25.21      1.83 o 
   5   0   6       22.98       25.73      2.62 o 
   6   0   6       12.68       14.99      4.02 o 
   7   0   6        0.02        5.17      2.66 o 
   8   0   6        1.03        0.21      2.92 o 
  -7   1   6        1.81        2.91      1.93 o 
  -6   1   6        2.48        4.54      1.59 o 
  -5   1   6        0.04       -0.67      1.13 o 
  -4   1   6       12.66       10.96      1.79 o 
  -3   1   6        7.77       11.63      1.70 o 
  -2   1   6        4.98        5.71      1.27 o 
  -1   1   6      379.68      376.17      5.80 o 
   0   1   6      282.12      292.88      4.40 o 
   1   1   6       40.78       35.88      2.41 o 
   2   1   6      128.96      133.08      4.27 o 
   3   1   6        1.70        1.66      0.68 o 
   4   1   6       13.62       14.80      1.52 o 
   5   1   6       14.78       19.32      2.68 o 
   6   1   6        4.12        3.68      1.82 o 
   7   1   6        2.76        2.16      2.04 o 
   8   1   6        2.88        4.22      3.07 o 
  -7   2   6        0.70       -0.10      1.68 o 
  -6   2   6        0.74        0.61      1.40 o 
  -5   2   6        0.44       -0.70      1.10 o 
  -4   2   6        0.14       -0.18      1.14 o 
  -3   2   6        0.73       -0.55      0.99 o 
  -2   2   6       25.66       35.35      2.23 o 
  -1   2   6      249.31      253.23      4.75 o 
   0   2   6       30.66       38.51      1.74 o 
   1   2   6       30.60       28.54      2.21 o 
   2   2   6      167.83      162.89      4.62 o 
   3   2   6       62.84       60.03      2.98 o 
   4   2   6       16.84       18.21      2.69 o 
   5   2   6        0.45        1.35      2.17 o 
   6   2   6      129.31      117.49      5.02 o 
   7   2   6        1.47        0.64      2.67 o 
  -6   3   6        0.11       -0.06      1.71 o 
  -5   3   6        0.21        3.70      1.39 o 
  -4   3   6       51.84       45.23      3.03 o 
  -3   3   6        0.34        2.41      1.16 o 
  -2   3   6        1.79        0.78      1.03 o 
  -1   3   6      123.97      131.14      3.53 o 
   0   3   6        0.02        1.55      0.85 o 
   1   3   6        0.51        1.81      0.84 o 
   2   3   6       81.69       87.84      8.32 o 
   3   3   6      411.40      444.70      8.74 o 
   4   3   6       93.21       94.68      2.96 o 
   5   3   6        0.50        2.61      1.04 o 
   6   3   6        0.00        0.97      2.11 o 
   7   3   6        1.37        0.78      1.98 o 
   8   3   6        4.41        3.06      2.50 o 
  -6   4   6        2.77        0.56      2.69 o 
  -5   4   6       26.64       22.45      3.47 o 
  -4   4   6        0.00        0.29      1.07 o 
  -3   4   6        2.21        0.90      1.09 o 
  -2   4   6        1.99        3.48      1.21 o 
  -1   4   6        6.66        5.89      1.39 o 
   0   4   6        5.33        7.00      1.21 o 
   1   4   6       34.50       31.82      1.82 o 
   2   4   6      446.82      470.64      6.19 o 
   3   4   6       19.79       19.27      1.52 o 
   4   4   6       25.12       22.61      1.77 o 
   5   4   6       12.69       17.87      2.62 o 
   6   4   6        8.04        6.84      2.63 o 
   7   4   6        1.38        4.86      2.78 o 
   8   4   6        2.41        5.98      3.13 o 
  -6   5   6        1.57        0.55      2.20 o 
  -5   5   6        4.54        4.44      2.24 o 
  -4   5   6        0.09       -0.67      2.31 o 
  -3   5   6        0.98        0.60      1.31 o 
  -2   5   6       11.69       10.77      1.65 o 
  -1   5   6       76.66       81.13      3.26 o 
   0   5   6        0.89       -0.10      0.94 o 
   1   5   6        4.83        5.86      1.22 o 
   2   5   6       25.22       30.79      2.46 o 
   3   5   6       71.06       73.54      3.67 o 
   4   5   6        0.05       -0.30      1.26 o 
   5   5   6       51.89       46.58      3.50 o 
   6   5   6       21.42       17.41      3.90 o 
   7   5   6        0.41        1.67      2.20 o 
   8   5   6        0.69        0.30      2.35 o 
  -5   6   6        3.27        6.39      2.54 o 
  -4   6   6        0.05        0.35      1.88 o 
  -3   6   6        2.41        0.74      1.65 o 
  -2   6   6      131.02      131.93      4.39 o 
  -1   6   6       32.86       33.04      2.46 o 
   0   6   6        0.35        1.39      1.07 o 
   1   6   6        3.97        4.37      1.25 o 
   2   6   6       71.42       72.53      3.86 o 
   3   6   6       10.62       14.62      4.73 o 
   4   6   6       10.13       11.39      2.17 o 
   5   6   6      195.93      207.38     10.60 o 
   6   6   6       27.69       24.39      4.73 o 
   7   6   6        2.88        5.13      3.04 o 
   8   6   6        1.72        3.32      2.92 o 
  -5   7   6        0.03       -0.31      2.21 o 
  -4   7   6        0.50       -0.87      1.94 o 
  -3   7   6        2.00       -0.54      1.65 o 
  -2   7   6        5.38        3.94      1.98 o 
  -1   7   6        3.95        3.66      1.84 o 
   0   7   6       11.75       17.77      3.02 o 
   1   7   6        2.75        0.96      1.46 o 
   2   7   6        4.03        4.74      3.69 o 
   3   7   6        5.40        6.98      2.02 o 
   4   7   6       38.76       53.84      3.96 o 
   5   7   6       89.53       86.71      5.05 o 
   6   7   6       18.96       18.42      4.40 o 
   7   7   6        1.76        3.53      2.76 o 
  -4   8   6        0.00       -1.88      1.95 o 
  -3   8   6       35.93       32.24      4.12 o 
  -2   8   6       18.61       11.35      3.34 o 
  -1   8   6        1.66       -0.74      1.41 o 
   0   8   6        0.91        4.96      2.57 o 
   1   8   6       26.09       28.03      3.03 o 
   2   8   6        9.42        8.84      3.06 o 
   3   8   6        2.49        6.52      1.92 o 
   4   8   6       38.52       40.99      4.36 o 
   5   8   6      102.85      109.54      5.66 o 
   6   8   6        2.36        3.78      2.67 o 
   7   8   6        1.14       -1.02      2.05 o 
  -3   9   6        1.74        3.68      2.55 o 
  -2   9   6        1.74        0.80      2.87 o 
  -1   9   6        2.31        3.78      3.13 o 
   0   9   6        1.71        5.70      3.12 o 
   1   9   6       18.91       12.42      3.68 o 
   2   9   6       12.92       10.74      2.54 o 
   3   9   6       52.55       60.38      6.57 o 
   4   9   6       13.10       14.34      5.89 o 
   5   9   6        0.11       -0.11      1.68 o 
   6   9   6        0.79       -0.10      2.27 o 
  -1  10   6        0.27        0.15      3.01 o 
   0  10   6        2.01        3.38      3.28 o 
   1  10   6        0.45        2.41      3.13 o 
   2  10   6        0.78        4.28      3.53 o 
   3  10   6        0.26        0.58      4.04 o 
   4  10   6        1.32        1.74      2.12 o 
  -2  -7   7        0.74       -3.08      2.05 o 
  -1  -7   7        1.72        4.79      3.12 o 
   0  -7   7        0.39       -3.23      2.56 o 
   2  -7   7        8.40       12.55      4.31 o 
  -3  -6   7       16.26       23.03      3.64 o 
  -2  -6   7        4.87        1.89      2.75 o 
  -1  -6   7        0.94        0.13      2.25 o 
   0  -6   7        0.25        6.00      3.04 o 
   1  -6   7        0.35        0.21      2.41 o 
   2  -6   7        4.74        7.13      3.41 o 
   3  -6   7        7.64        7.28      3.57 o 
   4  -6   7        1.27        2.30      3.53 o 
  -4  -5   7        1.69        2.97      2.11 o 
  -3  -5   7       12.54       10.12      2.73 o 
  -2  -5   7        2.92        0.21      1.51 o 
  -1  -5   7       56.22       66.04      8.26 o 
   0  -5   7        2.06        5.76      2.98 o 
   1  -5   7        0.00       -1.56      1.47 o 
   2  -5   7       15.58       15.21      3.93 o 
   3  -5   7       14.42       17.56      4.55 o 
   4  -5   7        0.42        1.96      2.88 o 
   5  -5   7        2.98        0.32      2.91 o 
  -5  -4   7        0.06        2.11      2.05 o 
  -4  -4   7        0.43        1.37      1.63 o 
  -3  -4   7        2.39        1.59      1.53 o 
  -2  -4   7        5.36        4.55      1.42 o 
  -1  -4   7      211.19      234.86      5.74 o 
   0  -4   7       77.58       75.50      4.51 o 
   1  -4   7      101.34       99.58      4.96 o 
   2  -4   7        0.95        4.25      2.42 o 
   3  -4   7        0.84       -0.84      2.11 o 
   4  -4   7        0.01       -0.52      2.33 o 
   5  -4   7        6.78        7.00      3.69 o 
   6  -4   7        7.36        1.73      3.25 o 
  -6  -3   7        9.15        7.53      2.86 o 
  -5  -3   7        8.58        6.78      2.28 o 
  -4  -3   7        0.06        1.27      1.58 o 
  -3  -3   7       15.44       14.92      3.45 o 
  -2  -3   7      310.59      313.94      6.68 o 
  -1  -3   7        1.03        2.00      1.17 o 
   0  -3   7        2.04       -0.03      1.01 o 
   1  -3   7       45.15       36.34      2.68 o 
   2  -3   7       23.55       19.33      4.28 o 
   3  -3   7        0.58       -1.05      1.77 o 
   4  -3   7        4.41        7.52      3.00 o 
   5  -3   7       13.73       17.81      4.50 o 
   6  -3   7       11.15        4.77      3.47 o 
  -6  -2   7        2.10        2.06      2.35 o 
  -5  -2   7        1.56        2.17      1.50 o 
  -4  -2   7       16.60       12.26      2.00 o 
  -3  -2   7       16.04       18.03      2.20 o 
  -2  -2   7        5.40        2.54      1.33 o 
  -1  -2   7       21.68       20.76      2.02 o 
   0  -2   7       44.16       41.43      2.47 o 
   1  -2   7        6.24        6.47      1.30 o 
   2  -2   7        0.06       -1.29      2.42 o 
   3  -2   7       40.86       40.28      5.13 o 
   4  -2   7       26.31       28.06      4.84 o 
   5  -2   7       35.16       25.57      4.95 o 
   6  -2   7        0.52       -1.15      2.17 o 
   7  -2   7        2.18        1.52      2.78 o 
  -6  -1   7        2.19        3.29      1.80 o 
  -5  -1   7        2.16        2.31      1.37 o 
  -4  -1   7        0.82        0.93      1.40 o 
  -3  -1   7      278.00      272.79      6.30 o 
  -2  -1   7        4.35        3.30      1.26 o 
  -1  -1   7        0.83        3.00      1.13 o 
   0  -1   7        5.12        1.23      0.98 o 
   1  -1   7       16.16       12.79      1.41 o 
   2  -1   7       22.87       21.23      3.76 o 
   3  -1   7        1.93        1.64      1.28 o 
   4  -1   7      786.29      767.87     20.25 o 
   5  -1   7        5.35        6.90      3.01 o 
   6  -1   7        2.84        0.44      2.25 o 
   7  -1   7        0.54        6.20      3.26 o 
  -6   0   7        0.14        0.61      1.40 o 
  -5   0   7        0.43       -0.38      1.32 o 
  -4   0   7       27.49       23.31      2.44 o 
  -3   0   7       41.58       46.38      3.31 o 
  -2   0   7       12.45       13.05      2.30 o 
  -1   0   7        0.03       -0.70      0.84 o 
   0   0   7      209.07      216.19      4.37 o 
   1   0   7        6.22        4.22      1.38 o 
   2   0   7      105.53      107.68      4.15 o 
   3   0   7        5.84        2.63      1.69 o 
   4   0   7       55.95       51.18      7.69 o 
   5   0   7        9.55       11.36      2.03 o 
   6   0   7        4.93        6.19      2.70 o 
   7   0   7        2.42        6.31      3.26 o 
   8   0   7        5.88        1.40      2.97 o 
  -6   1   7        0.66       -0.66      1.27 o 
  -5   1   7        8.63       10.21      2.04 o 
  -4   1   7        0.04        1.21      1.25 o 
  -3   1   7        0.88        1.26      1.07 o 
  -2   1   7        0.08       -0.86      1.23 o 
  -1   1   7       10.42        9.10      1.91 o 
   0   1   7      310.05      340.95      6.11 o 
   1   1   7       47.04       52.57      3.15 o 
   2   1   7       85.68       87.03      3.75 o 
   3   1   7       38.96       34.08      2.73 o 
   4   1   7       49.28       51.37      3.32 o 
   5   1   7        2.66        2.02      1.32 o 
   6   1   7       13.13       14.18      5.32 o 
   7   1   7       66.64       71.52      7.30 o 
   8   1   7        0.78       -0.43      2.38 o 
  -6   2   7        1.80        3.14      1.94 o 
  -5   2   7        1.47        2.11      1.34 o 
  -4   2   7        1.13        1.07      1.17 o 
  -3   2   7        0.63        0.02      0.94 o 
  -2   2   7        5.12        4.16      1.26 o 
  -1   2   7       72.76       77.13      2.83 o 
   0   2   7       29.12       28.92      2.79 o 
   1   2   7       17.13       15.18      1.95 o 
   2   2   7        2.06        1.33      1.09 o 
   3   2   7        6.61       12.32      3.43 o 
   4   2   7       20.00       19.96      2.38 o 
   5   2   7        0.96        0.70      1.26 o 
   6   2   7        0.95        1.80      1.47 o 
   7   2   7        0.41        0.07      1.58 o 
  -6   3   7        0.01       -0.76      1.66 o 
  -5   3   7        7.47        7.26      1.80 o 
  -4   3   7       60.98       61.27      3.55 o 
  -3   3   7        0.04        1.07      1.10 o 
  -2   3   7        4.30        3.82      1.32 o 
  -1   3   7       33.66       32.78      2.16 o 
   0   3   7       13.58       13.54      1.91 o 
   1   3   7       58.19       62.72      3.10 o 
   2   3   7       23.49       22.24      2.23 o 
   3   3   7       11.55       10.41      2.64 o 
   4   3   7        0.26        0.77      1.22 o 
   5   3   7        2.11        3.56      1.49 o 
   6   3   7        0.10       -2.50      1.77 o 
   7   3   7        5.49        5.20      2.84 o 
   8   3   7        0.65        0.72      2.84 o 
  -6   4   7        0.17        1.00      3.18 o 
  -5   4   7        0.70        0.82      1.29 o 
  -4   4   7       21.35       19.71      2.41 o 
  -3   4   7        2.14        0.76      1.16 o 
  -2   4   7        8.32        9.17      1.66 o 
  -1   4   7        0.12       -1.21      0.86 o 
   0   4   7       62.62       60.84      4.45 o 
   1   4   7       29.65       41.09      2.57 o 
   2   4   7        0.05       -0.58      0.95 o 
   3   4   7       62.88       70.52      3.43 o 
   4   4   7        1.75        3.43      1.48 o 
   5   4   7       27.72       27.87      4.48 o 
   6   4   7       13.60       16.25      3.88 o 
   7   4   7        0.00       -1.58      1.98 o 
   8   4   7        2.11        3.40      2.70 o 
  -5   5   7        0.26       -0.82      1.92 o 
  -4   5   7        0.76        0.89      1.73 o 
  -3   5   7        0.04       -0.12      1.01 o 
  -2   5   7      160.31      159.98      5.03 o 
  -1   5   7       66.47       70.52      4.59 o 
   0   5   7        0.09       -1.04      0.93 o 
   1   5   7        0.60       -0.27      0.91 o 
   2   5   7       85.17       85.23      2.93 o 
   3   5   7       37.02       30.99      3.25 o 
   4   5   7        6.61        2.36      2.32 o 
   5   5   7       22.94       29.26      4.77 o 
   6   5   7        3.70        2.42      2.54 o 
   7   5   7        1.45       -0.52      2.10 o 
   8   5   7        0.03        3.84      3.38 o 
  -5   6   7        1.58       -0.34      2.72 o 
  -4   6   7        0.05       -0.51      1.85 o 
  -3   6   7        2.39        1.80      1.86 o 
  -2   6   7       15.52       18.39      2.20 o 
  -1   6   7      305.82      308.65      6.51 o 
   0   6   7       86.75       94.85      3.55 o 
   1   6   7       63.91       76.76      3.13 o 
   2   6   7       12.69       17.17      2.23 o 
   3   6   7        4.56        4.89      1.69 o 
   4   6   7        2.48        7.21      2.79 o 
   5   6   7       14.44       16.26      3.93 o 
   6   6   7       66.60       64.53      7.06 o 
   7   6   7       12.71       14.90      4.52 o 
   8   6   7        5.72        6.35      3.35 o 
  -4   7   7        0.17        0.80      2.04 o 
  -3   7   7       15.45       17.04      3.14 o 
  -2   7   7        3.23        2.15      1.78 o 
  -1   7   7        1.70        2.12      1.33 o 
   0   7   7        1.79        0.78      1.23 o 
   1   7   7        0.00       -0.40      1.29 o 
   2   7   7        9.17        6.69      1.89 o 
   3   7   7        4.21        3.73      1.64 o 
   4   7   7        1.16        1.89      2.22 o 
   5   7   7       34.89       37.37      5.67 o 
   6   7   7        1.74        7.50      3.00 o 
   7   7   7        0.23        0.09      2.25 o 
  -3   8   7        8.11       10.71      2.95 o 
  -2   8   7        4.79        5.44      2.31 o 
  -1   8   7        2.96        2.75      1.97 o 
   0   8   7        0.72        1.33      1.45 o 
   1   8   7        2.64        0.40      1.33 o 
   2   8   7       24.02       18.03      3.38 o 
   3   8   7        7.53        2.56      3.01 o 
   4   8   7       21.10       29.87      5.30 o 
   5   8   7        0.40       -2.64      2.14 o 
   6   8   7        0.73       -2.08      2.01 o 
  -2   9   7        1.28       -2.98      2.92 o 
  -1   9   7        0.01       -0.46      2.50 o 
   0   9   7        5.68        5.85      2.97 o 
   1   9   7        0.00        1.83      2.70 o 
   2   9   7       11.45       11.87      2.59 o 
   3   9   7       14.46       14.48      2.94 o 
   4   9   7       12.55       12.38      3.99 o 
   5   9   7        0.84        1.62      2.38 o 
   6   9   7        0.01        1.36      2.66 o 
  -1  10   7        0.19        2.78      3.47 o 
   0  10   7        0.02       -1.27      2.54 o 
   1  10   7        0.01        1.26      2.84 o 
   2  10   7        0.25        1.95      2.87 o 
   3  10   7       12.26        6.69      2.63 o 
   4  10   7       47.89       57.25      7.49 o 
   1  -6   8        2.19        3.10      2.78 o 
   2  -6   8        0.65        1.43      2.82 o 
   3  -6   8        4.53        3.16      3.40 o 
  -4  -5   8       13.57       16.44      3.39 o 
  -3  -5   8        0.45       -0.41      1.75 o 
  -2  -5   8        3.05        2.33      1.81 o 
   0  -5   8        0.54        1.62      2.47 o 
   1  -5   8        0.28       -0.37      2.11 o 
   2  -5   8        0.20        5.44      3.09 o 
   3  -5   8        0.18        2.13      2.84 o 
   4  -5   8        0.63       -0.47      2.88 o 
  -4  -4   8        7.07       10.16      2.68 o 
  -3  -4   8        1.19        2.72      1.82 o 
  -2  -4   8        5.64        4.74      1.91 o 
  -1  -4   8        0.77        1.70      1.58 o 
   0  -4   8        1.03        2.47      2.41 o 
   1  -4   8        2.08        4.39      2.63 o 
   2  -4   8       38.65       52.76      6.40 o 
   3  -4   8        2.05        4.03      2.82 o 
   4  -4   8        0.97        2.58      2.87 o 
   5  -4   8        0.07        4.21      3.18 o 
  -5  -3   8        2.31       -0.78      1.83 o 
  -4  -3   8       22.18       16.94      3.19 o 
  -3  -3   8        3.20        2.32      1.38 o 
  -2  -3   8      109.78      119.39      4.39 o 
  -1  -3   8        3.30        7.62      1.94 o 
   0  -3   8        0.45        1.22      1.35 o 
   1  -3   8       86.60       81.89      7.05 o 
   2  -3   8        1.75        2.26      2.38 o 
   3  -3   8       22.33       35.57      5.64 o 
   4  -3   8        0.45        3.00      2.92 o 
   5  -3   8        5.63        8.33      3.99 o 
   6  -3   8       10.81        4.27      3.38 o 
  -5  -2   8        0.03        0.44      1.84 o 
  -4  -2   8       12.39        9.72      2.01 o 
  -3  -2   8       62.68       59.67      3.52 o 
  -2  -2   8      570.34      585.36      9.46 o 
  -1  -2   8       50.52       49.85      2.92 o 
   0  -2   8       40.38       42.10      3.37 o 
   1  -2   8        1.13        2.82      1.43 o 
   2  -2   8        6.87        7.97      1.88 o 
   3  -2   8       15.55       16.76      4.19 o 
   4  -2   8        6.76        2.23      2.33 o 
   5  -2   8       76.75       90.17      8.40 o 
   6  -2   8       10.41        9.22      3.62 o 
   7  -2   8        0.02       -4.08      2.72 o 
  -6  -1   8        0.00        3.19      1.70 o 
  -5  -1   8        4.95        2.99      1.51 o 
  -4  -1   8       20.86       19.22      2.45 o 
  -3  -1   8      514.90      520.24      9.21 o 
  -2  -1   8       70.46       72.11      3.44 o 
  -1  -1   8        0.28       -1.58      1.44 o 
   0  -1   8        1.73        2.51      1.41 o 
   1  -1   8       12.77       16.44      2.33 o 
   2  -1   8        1.51        3.51      1.46 o 
   3  -1   8        2.48        1.14      1.30 o 
   4  -1   8      243.15      215.72     10.83 o 
   5  -1   8        9.56       14.11      3.96 o 
   6  -1   8        3.71        8.60      3.38 o 
   7  -1   8        0.50       -1.91      2.45 o 
  -6   0   8        6.66        4.28      1.85 o 
  -5   0   8        2.66        3.64      1.56 o 
  -4   0   8       10.18       10.77      1.95 o 
  -3   0   8        4.72        3.69      1.26 o 
  -2   0   8       26.95       32.14      2.47 o 
  -1   0   8        1.42        0.73      1.04 o 
   0   0   8       93.69       95.39      4.31 o 
   1   0   8       51.43       60.47      4.00 o 
   2   0   8        0.34       -0.25      1.18 o 
   3   0   8        0.14       -1.37      0.92 o 
   4   0   8      119.04      117.33      4.86 o 
   5   0   8        3.93        6.29      2.85 o 
   6   0   8        3.77        2.51      2.63 o 
   7   0   8        4.71        3.78      2.78 o 
  -6   1   8        2.86        6.48      2.06 o 
  -5   1   8        0.89        2.37      1.53 o 
  -4   1   8       15.01       17.82      2.40 o 
  -3   1   8       39.04       38.22      5.13 o 
  -2   1   8        4.43        2.73      1.50 o 
  -1   1   8       20.21       24.62      3.49 o 
   0   1   8      262.68      277.84      7.25 o 
   1   1   8       96.85      105.05      5.47 o 
   2   1   8       44.02       42.43      3.10 o 
   3   1   8      225.18      184.97      7.86 o 
   4   1   8        0.00        1.60      1.28 o 
   5   1   8        8.93       13.77      2.31 o 
   6   1   8        4.25        5.94      3.01 o 
   7   1   8        3.59        6.57      3.37 o 
   8   1   8        2.05        4.00      3.32 o 
  -6   2   8        0.02       -0.06      1.50 o 
  -5   2   8        3.19        5.89      2.26 o 
  -4   2   8       32.79       33.94      3.00 o 
  -3   2   8        3.55        4.32      1.37 o 
  -2   2   8       24.28       27.73      2.31 o 
  -1   2   8      149.83      159.77      4.19 o 
   0   2   8       41.27       37.18      3.35 o 
   1   2   8       51.40       56.43      3.52 o 
   2   2   8        0.47        1.50      1.54 o 
   3   2   8      139.62      137.18     10.15 o 
   4   2   8       11.29       14.27      2.29 o 
   5   2   8       40.85       43.67      3.52 o 
   6   2   8        5.00        5.37      1.89 o 
   7   2   8       34.16       27.25      3.51 o 
  -6   3   8        0.49        0.10      1.63 o 
  -5   3   8        0.65       -0.21      1.36 o 
  -4   3   8        6.27        2.69      1.44 o 
  -3   3   8       31.76       24.91      2.48 o 
  -2   3   8        5.17        8.01      1.56 o 
  -1   3   8       20.59       24.06      3.30 o 
   0   3   8       47.72       49.49      6.38 o 
   1   3   8       27.90       29.40      2.88 o 
   2   3   8        9.21        8.94      1.82 o 
   3   3   8      153.74      155.19      5.34 o 
   4   3   8       10.39       12.09      2.19 o 
   5   3   8        0.11        0.02      1.38 o 
   6   3   8       58.33       58.31      9.92 o 
   7   3   8        3.14        2.53      2.57 o 
   8   3   8        0.38        2.14      3.18 o 
  -5   4   8        3.45        3.73      1.67 o 
  -4   4   8        4.32        3.65      1.40 o 
  -3   4   8        4.20        0.16      1.97 o 
  -2   4   8        9.91       15.85      2.01 o 
  -1   4   8       38.31       41.09      2.53 o 
   0   4   8        0.00        0.98      1.03 o 
   1   4   8        2.12        1.96      1.41 o 
   2   4   8        0.27       -1.06      1.06 o 
   3   4   8      113.29      126.60      4.80 o 
   4   4   8       24.25       29.75      2.87 o 
   5   4   8        0.40        1.18      1.98 o 
   6   4   8       13.81       14.93      3.78 o 
   7   4   8        0.02       -1.83      2.14 o 
   8   4   8        1.89        0.15      3.03 o 
  -5   5   8        3.35        0.14      2.28 o 
  -4   5   8        8.45        4.14      2.54 o 
  -3   5   8        0.79       -0.19      1.08 o 
  -2   5   8        0.25        0.70      1.09 o 
  -1   5   8      154.09      145.22      4.39 o 
   0   5   8       19.77       17.42      1.87 o 
   1   5   8        1.43        3.18      1.54 o 
   2   5   8        3.97        3.11      1.38 o 
   3   5   8        9.20        8.33      1.96 o 
   4   5   8        5.53        2.95      2.36 o 
   5   5   8        8.35       12.70      3.68 o 
   6   5   8       67.42       57.91      6.66 o 
   7   5   8        0.93       -2.97      2.26 o 
   8   5   8        4.94        4.61      3.34 o 
  -4   6   8        1.96        1.80      2.07 o 
  -3   6   8        1.83        3.12      1.43 o 
  -2   6   8        0.45        0.30      1.14 o 
  -1   6   8       30.19       29.41      3.35 o 
   0   6   8      103.07      123.31      4.07 o 
   1   6   8        1.16        0.17      1.29 o 
   2   6   8        0.77        0.20      1.23 o 
   3   6   8       15.08       13.46      3.38 o 
   4   6   8       10.16        8.51      2.95 o 
   5   6   8       26.92       29.38      5.15 o 
   6   6   8       43.83       59.23      7.09 o 
   7   6   8       27.66       30.71      5.72 o 
  -4   7   8        1.19        2.24      2.36 o 
  -3   7   8        4.90        4.10      2.23 o 
  -2   7   8        3.72        4.07      2.14 o 
  -1   7   8        2.68        1.36      1.31 o 
   0   7   8        5.94        7.08      2.78 o 
   1   7   8       43.47       47.46      5.33 o 
   2   7   8        0.01        0.61      1.86 o 
   3   7   8        0.00       -0.99      1.74 o 
   4   7   8        0.78       -0.49      1.98 o 
   5   7   8        8.40        1.23      2.16 o 
   6   7   8        1.68        3.43      2.85 o 
   7   7   8        7.65        8.74      3.93 o 
  -3   8   8        0.00        2.06      2.07 o 
  -2   8   8       22.07       19.85      3.39 o 
  -1   8   8        0.02        2.06      1.93 o 
   0   8   8       10.31       11.71      2.37 o 
   1   8   8        0.01       -1.40      1.48 o 
   2   8   8       30.09       19.75      4.19 o 
   3   8   8       11.55       13.88      3.91 o 
   4   8   8        2.19        0.72      2.27 o 
   5   8   8        4.38        5.75      2.90 o 
   6   8   8        0.84        1.80      2.50 o 
  -2   9   8        1.72        3.00      3.29 o 
  -1   9   8        0.00        1.83      2.90 o 
   0   9   8        5.71       10.72      3.60 o 
   1   9   8        1.94        4.80      2.50 o 
   2   9   8        3.28        1.65      2.14 o 
   3   9   8        8.27        2.51      2.69 o 
   4   9   8       19.34       16.20      4.37 o 
   5   9   8        5.38        1.98      2.66 o 
   0  10   8        0.00        4.37      3.43 o 
   3  10   8        7.82        6.97      3.46 o 
   4  10   8        0.72       -0.92      2.25 o 
   0  -5   9        0.93       -2.17      2.45 o 
   1  -5   9        1.67        2.64      3.07 o 
   2  -5   9        0.31       -1.26      2.58 o 
   3  -5   9        5.13        1.30      3.62 o 
  -3  -4   9        0.05       -1.20      2.32 o 
  -2  -4   9        2.64        4.66      2.08 o 
  -1  -4   9        1.71        3.50      1.96 o 
   0  -4   9        0.54       -1.18      2.02 o 
   1  -4   9        2.86        0.74      2.75 o 
   2  -4   9       53.90       49.19      6.53 o 
   3  -4   9        0.04        1.61      2.57 o 
   4  -4   9        0.06       -1.82      2.48 o 
   5  -4   9        1.02       -0.81      2.81 o 
  -4  -3   9        0.89        2.45      3.15 o 
  -3  -3   9        2.47        3.43      3.12 o 
  -2  -3   9        5.28        4.95      2.07 o 
  -1  -3   9       13.04       18.54      2.80 o 
   0  -3   9        7.54        6.04      2.01 o 
   1  -3   9        1.07        1.57      2.13 o 
   2  -3   9       19.98       15.11      3.99 o 
   3  -3   9       18.27       24.24      5.11 o 
   4  -3   9        0.16       -1.64      2.05 o 
   5  -3   9        0.31        0.10      2.44 o 
  -5  -2   9        0.05        0.54      2.08 o 
  -4  -2   9        1.59        3.91      1.74 o 
  -3  -2   9       10.14       14.38      2.69 o 
  -2  -2   9       56.67       61.99      4.52 o 
  -1  -2   9        2.97        1.63      2.55 o 
   0  -2   9       14.10        8.69      2.07 o 
   1  -2   9        0.96        0.80      1.31 o 
   2  -2   9        4.18        1.02      2.13 o 
   3  -2   9       12.64       13.10      3.78 o 
   4  -2   9       20.44       12.54      4.08 o 
   5  -2   9       30.74       27.89      5.70 o 
   6  -2   9        1.36        4.22      3.22 o 
  -5  -1   9        7.55        9.38      2.25 o 
  -4  -1   9        3.69        4.47      2.61 o 
  -3  -1   9       39.79       49.17      4.26 o 
  -2  -1   9       39.74       41.45      6.29 o 
  -1  -1   9        4.30        6.15      1.87 o 
   0  -1   9       35.93       33.29      4.96 o 
   1  -1   9       19.12       10.55      2.13 o 
   2  -1   9       39.51       34.70      3.21 o 
   3  -1   9       17.33       18.64      2.59 o 
   4  -1   9        0.30        0.97      2.23 o 
   5  -1   9      182.83      175.24     10.49 o 
   6  -1   9        9.25        8.02      3.78 o 
   7  -1   9        1.32       -0.75      2.76 o 
  -5   0   9        0.72        1.69      1.49 o 
  -4   0   9        1.20        0.98      1.29 o 
  -3   0   9      122.93      146.30      7.98 o 
  -2   0   9       54.86       52.39      4.09 o 
  -1   0   9       35.47       37.19      3.49 o 
   0   0   9       17.73       20.29      2.74 o 
   1   0   9       11.87       11.94      2.22 o 
   2   0   9        0.01        1.40      1.45 o 
   3   0   9       50.73       52.40      6.08 o 
   4   0   9       66.15       56.59      5.79 o 
   5   0   9       28.91       38.28      5.89 o 
   6   0   9        0.01        3.60      2.94 o 
   7   0   9        0.02        3.84      2.98 o 
  -5   1   9        8.54        7.43      1.95 o 
  -4   1   9       91.48       94.61      4.56 o 
  -3   1   9        0.36        0.81      1.10 o 
  -2   1   9        0.18        0.16      1.33 o 
  -1   1   9        6.33       11.32      2.25 o 
   0   1   9        1.49        1.53      1.47 o 
   1   1   9       53.78       57.72      3.75 o 
   2   1   9        2.63        1.58      1.39 o 
   3   1   9       86.63       87.81      4.41 o 
   4   1   9      177.36      164.57      6.06 o 
   5   1   9       15.82       13.57      3.32 o 
   6   1   9        0.01        0.40      2.17 o 
   7   1   9        1.14       -1.27      2.41 o 
  -5   2   9        0.41        1.99      1.60 o 
  -4   2   9        5.50        3.65      1.60 o 
  -3   2   9        0.92        1.00      1.23 o 
  -2   2   9        0.84        2.38      1.61 o 
  -1   2   9        0.07       -0.17      1.27 o 
   0   2   9       23.56       24.79      2.86 o 
   1   2   9        0.03       -0.56      1.28 o 
   2   2   9        8.87        7.82      1.88 o 
   3   2   9       49.40       60.15      8.53 o 
   4   2   9        7.74        6.69      1.92 o 
   5   2   9        0.04       -0.31      2.98 o 
   6   2   9        0.78        3.88      1.81 o 
   7   2   9        8.04        6.26      3.31 o 
  -5   3   9        2.14        3.81      2.01 o 
  -4   3   9       23.15       27.21      2.91 o 
  -3   3   9       18.98       19.38      2.37 o 
  -2   3   9        8.84        6.16      2.13 o 
  -1   3   9       35.45       42.24      3.68 o 
   0   3   9       17.35       12.37      2.27 o 
   1   3   9       14.14       13.16      2.29 o 
   2   3   9       61.04       58.35      4.79 o 
   3   3   9       18.64       24.99      2.88 o 
   4   3   9        4.03        4.74      3.16 o 
   5   3   9        6.40       11.10      2.23 o 
   6   3   9        3.87        4.46      1.99 o 
   7   3   9        0.40        2.39      2.79 o 
  -5   4   9        2.38        1.58      1.75 o 
  -4   4   9        0.13        0.29      1.40 o 
  -3   4   9        0.72       -0.78      1.17 o 
  -2   4   9        2.75        1.69      1.62 o 
  -1   4   9        2.00        2.93      1.96 o 
   0   4   9        1.15        1.46      1.39 o 
   1   4   9        4.99        4.94      1.60 o 
   2   4   9       28.86       32.57      3.02 o 
   3   4   9        6.70        7.33      2.57 o 
   4   4   9        0.00        0.75      1.31 o 
   5   4   9        0.29       -0.95      1.85 o 
   6   4   9       16.56       19.50      4.59 o 
   7   4   9        2.70        0.64      2.39 o 
   8   4   9        1.08        0.25      3.19 o 
  -4   5   9        0.01        0.69      1.48 o 
  -3   5   9        4.35        3.15      1.49 o 
  -2   5   9        3.67        8.01      1.65 o 
  -1   5   9      151.09      149.36      6.11 o 
   0   5   9      140.00      135.07      5.57 o 
   1   5   9        3.95        3.01      1.81 o 
   2   5   9        7.86        4.89      1.66 o 
   3   5   9        0.00       -0.93      1.29 o 
   4   5   9        3.45       -0.35      1.83 o 
   5   5   9       28.70       28.02      5.11 o 
   6   5   9       40.07       46.07      6.56 o 
   7   5   9        9.21       12.29      4.09 o 
  -4   6   9        0.07        0.64      2.32 o 
  -3   6   9        0.70        1.03      1.39 o 
  -2   6   9        0.03        1.44      1.31 o 
  -1   6   9        1.84        0.35      1.33 o 
   0   6   9       77.67       74.52      6.95 o 
   1   6   9       50.86       53.68      3.87 o 
   2   6   9       33.79       45.10      7.22 o 
   3   6   9        0.32       -0.15      1.68 o 
   4   6   9        0.04       -1.05      1.60 o 
   5   6   9        2.16       -1.37      2.41 o 
   6   6   9        8.55       10.52      3.86 o 
   7   6   9       10.12        5.52      3.80 o 
  -3   7   9        0.83        1.84      3.12 o 
  -2   7   9        0.01       -0.43      1.49 o 
  -1   7   9        4.12        6.13      3.26 o 
   0   7   9        1.02       -0.40      1.34 o 
   1   7   9        0.25        2.33      2.02 o 
   2   7   9        1.44        2.11      2.35 o 
   3   7   9       16.89       15.94      3.80 o 
   4   7   9        0.79        1.76      2.27 o 
   5   7   9        3.43        7.96      3.35 o 
   6   7   9        0.63       -1.15      2.36 o 
   7   7   9       12.00       19.93      5.17 o 
  -3   8   9        2.04       -0.12      3.91 o 
  -2   8   9        1.44        3.82      3.58 o 
  -1   8   9        0.34        1.46      2.75 o 
   0   8   9        0.70        3.00      2.20 o 
   1   8   9        0.01        0.99      1.92 o 
   2   8   9        0.19        0.89      1.95 o 
   3   8   9       30.59       27.72      5.17 o 
   4   8   9        0.03        1.21      2.58 o 
   5   8   9        2.26        6.74      3.43 o 
   6   8   9        0.18        0.03      2.63 o 
   1   9   9        8.12       12.10      3.71 o 
   2   9   9        0.32       -1.83      1.70 o 
   3   9   9        2.11        0.92      2.76 o 
   4   9   9        5.20        8.74      3.53 o 
   5   9   9        0.13        4.56      3.53 o 
   2  10   9        0.06       -1.85      2.08 o 
   3  10   9        0.77        0.03      2.50 o 
   0  -5  10        6.43        2.38      3.60 o 
   1  -5  10        5.51        2.08      3.13 o 
  -2  -4  10        9.69       10.62      3.93 o 
  -1  -4  10        0.29        3.31      2.92 o 
   0  -4  10        1.20        2.38      2.85 o 
   1  -4  10        3.12        4.82      3.12 o 
   2  -4  10        2.26        1.45      3.29 o 
   3  -4  10       14.88       11.57      4.30 o 
   4  -4  10        0.01        4.42      3.62 o 
  -3  -3  10        2.74        6.01      2.26 o 
  -2  -3  10       20.97       19.72      3.73 o 
  -1  -3  10        0.72        0.00      1.62 o 
   0  -3  10        0.01        0.25      1.54 o 
   1  -3  10        6.21        7.02      3.28 o 
   2  -3  10       32.97       32.86      6.03 o 
   3  -3  10        2.25        5.69      3.29 o 
   4  -3  10        0.81        4.43      3.40 o 
   5  -3  10        3.47       -0.53      2.97 o 
  -4  -2  10        0.03        1.41      2.56 o 
  -3  -2  10        1.88        2.31      1.93 o 
  -2  -2  10       74.41       81.89      5.30 o 
  -1  -2  10       64.21       75.72      4.91 o 
   0  -2  10        2.05        2.83      1.57 o 
   1  -2  10       18.25       14.98      2.93 o 
   2  -2  10        8.87        7.58      3.57 o 
   3  -2  10        1.74        2.26      2.76 o 
   4  -2  10        0.68        0.52      2.36 o 
   5  -2  10       18.74       14.49      4.82 o 
   6  -2  10        6.26        2.33      3.44 o 
  -4  -1  10        1.99        6.02      2.30 o 
  -3  -1  10        9.47        7.90      2.45 o 
  -2  -1  10      112.03      119.73     13.53 o 
  -1  -1  10       56.50       58.26      4.38 o 
   0  -1  10        2.74        0.70      1.54 o 
   1  -1  10        4.22        2.28      1.65 o 
   2  -1  10       20.29       16.01      2.64 o 
   3  -1  10        4.19        3.81      2.64 o 
   4  -1  10        0.06       -2.19      1.76 o 
   5  -1  10       29.46       18.21      4.73 o 
   6  -1  10        3.49        2.84      3.09 o 
  -4   0  10        7.11        9.82      2.69 o 
  -3   0  10        1.30        1.84      2.26 o 
  -2   0  10        6.53        6.93      3.09 o 
  -1   0  10       12.30       17.34      4.56 o 
   0   0  10        5.85        6.46      1.94 o 
   1   0  10       10.73        9.37      2.31 o 
   2   0  10        0.67        0.63      2.67 o 
   3   0  10        4.06        2.09      1.65 o 
   4   0  10        0.89        1.77      2.32 o 
   5   0  10        0.83        4.02      3.10 o 
   6   0  10        2.90        0.41      2.64 o 
   7   0  10        8.01        8.04      3.81 o 
  -5   1  10        2.66        0.66      2.02 o 
  -4   1  10       11.02       10.29      2.63 o 
  -3   1  10        0.87        1.50      1.80 o 
  -2   1  10        7.17        3.70      3.28 o 
  -1   1  10        1.16        0.76      2.05 o 
   0   1  10        2.87        1.30      2.34 o 
   1   1  10        1.35        2.10      1.49 o 
   2   1  10       53.92       54.88      4.01 o 
   3   1  10       34.60       36.28      4.48 o 
   4   1  10      131.08      127.68      5.68 o 
   5   1  10        2.82        3.41      2.47 o 
   6   1  10        0.00       -1.02      2.16 o 
   7   1  10        0.60        0.01      2.94 o 
  -5   2  10        0.57       -1.61      1.86 o 
  -4   2  10       30.55       44.94      4.70 o 
  -3   2  10       72.16       77.89      6.65 o 
  -2   2  10       21.08       21.03      3.21 o 
  -1   2  10        4.61        3.04      1.85 o 
   0   2  10       17.53       13.60      2.49 o 
   1   2  10        0.02       -1.47      1.47 o 
   2   2  10       51.69       46.13      3.69 o 
   3   2  10       44.72       47.12      3.77 o 
   4   2  10      143.63      144.10      7.90 o 
   5   2  10        0.62       -1.39      2.32 o 
   6   2  10        5.78        6.91      2.21 o 
   7   2  10        2.93        7.47      3.54 o 
  -4   3  10        1.22        0.60      1.85 o 
  -3   3  10        9.70       10.19      2.48 o 
  -2   3  10       17.36       13.99      3.23 o 
  -1   3  10        3.25        5.33      1.87 o 
   0   3  10        3.51        0.28      1.42 o 
   1   3  10        0.39        1.40      1.36 o 
   2   3  10       62.47       60.35      4.03 o 
   3   3  10      140.40      139.38      5.68 o 
   4   3  10       76.10       68.42      4.48 o 
   5   3  10        3.36        1.68      1.74 o 
   6   3  10        0.00       -1.46      1.48 o 
   7   3  10        3.81        0.78      2.67 o 
  -4   4  10        1.08        2.48      2.27 o 
  -3   4  10        0.16        0.95      1.61 o 
  -2   4  10        3.59        8.41      2.28 o 
  -1   4  10        3.87        4.82      1.85 o 
   0   4  10       37.04       38.89      8.74 o 
   1   4  10       15.33       13.17      2.64 o 
   2   4  10       14.14       19.66      2.75 o 
   3   4  10        2.19        0.24      1.28 o 
   4   4  10        3.74        4.38      1.72 o 
   5   4  10       10.35       11.29      5.13 o 
   6   4  10        3.50        5.78      3.13 o 
   7   4  10        9.39        4.52      2.98 o 
  -4   5  10        0.40        1.14      1.94 o 
  -3   5  10        5.34        5.16      2.14 o 
  -2   5  10        5.55        2.01      1.78 o 
  -1   5  10        0.02       -1.25      1.76 o 
   0   5  10       85.06       92.39      9.28 o 
   1   5  10      110.13      115.30      9.37 o 
   2   5  10        0.27        0.18      1.16 o 
   3   5  10        9.30        8.20      2.27 o 
   4   5  10        0.34        1.43      2.25 o 
   5   5  10        0.85       -1.02      2.27 o 
   6   5  10        9.44       12.92      4.14 o 
   7   5  10       20.64       22.63      5.36 o 
  -3   6  10        1.06       -1.68      1.69 o 
  -2   6  10        5.39        3.14      3.83 o 
  -1   6  10        1.68       -1.51      1.49 o 
   0   6  10        7.07        4.67      1.88 o 
   1   6  10       13.81       11.31      2.41 o 
   2   6  10        6.48        5.21      2.63 o 
   3   6  10        0.41        5.35      2.58 o 
   4   6  10        0.13       -2.19      1.46 o 
   5   6  10       19.13       27.98      5.45 o 
   6   6  10        6.44        4.24      3.25 o 
   7   6  10       11.96       15.20      4.99 o 
  -3   7  10        6.19        4.95      3.91 o 
  -2   7  10       10.97       12.93      2.93 o 
  -1   7  10        0.26        2.39      2.78 o 
   0   7  10        6.52        4.73      1.92 o 
   1   7  10        0.06       -0.22      1.32 o 
   2   7  10       10.48        5.61      2.69 o 
   3   7  10        2.40        2.11      2.23 o 
   4   7  10       21.24       20.25      4.89 o 
   5   7  10        2.70        2.16      2.70 o 
   6   7  10        2.17       -3.08      2.05 o 
  -2   8  10        0.03       -3.65      2.69 o 
  -1   8  10        4.65        8.32      2.61 o 
   0   8  10        4.12        6.65      2.95 o 
   1   8  10        5.32        2.81      2.39 o 
   2   8  10        0.43       -0.74      2.02 o 
   3   8  10       11.16        7.33      3.00 o 
   4   8  10        2.52       -2.10      2.20 o 
   5   8  10        0.24       -1.62      2.07 o 
   6   8  10        0.10        1.79      2.87 o 
   1   9  10        2.79       -2.11      2.10 o 
   2   9  10        0.32        1.08      2.51 o 
   3   9  10        0.17        0.61      2.38 o 
   4   9  10        0.01       -2.01      2.19 o 
   5   9  10        0.07        2.53      3.38 o 
   0  -4  11        2.35       10.56      3.96 o 
   1  -4  11        0.16        1.42      2.95 o 
   2  -4  11        5.23        7.52      4.14 o 
  -2  -3  11        6.00        6.11      2.32 o 
  -1  -3  11       43.40       58.27      4.96 o 
   0  -3  11        5.92        7.43      3.75 o 
   1  -3  11        0.72        1.51      2.67 o 
   2  -3  11        0.17        0.93      2.92 o 
   3  -3  11        2.91       -0.97      2.50 o 
   4  -3  11        0.02        1.43      2.88 o 
  -3  -2  11        5.33        6.35      2.46 o 
  -2  -2  11       23.05       22.86      5.82 o 
  -1  -2  11       31.73       38.39      4.14 o 
   0  -2  11       32.83       28.49      3.66 o 
   1  -2  11        3.83        6.09      3.34 o 
   2  -2  11        2.79        0.62      2.27 o 
   3  -2  11        0.24        1.15      2.85 o 
   4  -2  11        1.13       -0.64      2.72 o 
   5  -2  11       26.43       23.87      5.83 o 
  -3  -1  11        0.29        2.16      1.99 o 
  -2  -1  11       13.80       14.77      2.94 o 
  -1  -1  11        8.30        5.22      2.07 o 
   0  -1  11       16.31       20.18      3.06 o 
   1  -1  11       50.83       52.81      4.35 o 
   2  -1  11       16.12       10.30      2.42 o 
   3  -1  11        4.12        4.15      3.00 o 
   4  -1  11        0.68       -3.34      2.63 o 
   5  -1  11        3.04       -0.03      2.54 o 
  -4   0  11        0.01        3.89      2.18 o 
  -3   0  11        0.82        0.48      1.91 o 
  -2   0  11        7.47        4.55      2.18 o 
  -1   0  11        0.14       -0.91      1.50 o 
   0   0  11       27.87       30.28      3.54 o 
   1   0  11        3.78        2.19      1.58 o 
   2   0  11       21.42       27.97      4.01 o 
   3   0  11        6.10        6.72      2.12 o 
   4   0  11        3.37        1.36      2.64 o 
   5   0  11        1.34        0.07      2.45 o 
   6   0  11        2.66        3.77      3.28 o 
  -4   1  11        9.00        3.16      3.05 o 
  -3   1  11       46.54       55.13      6.49 o 
  -2   1  11        1.45       -0.89      1.59 o 
  -1   1  11        0.25        0.91      2.30 o 
   0   1  11        2.80        1.40      2.41 o 
   1   1  11       17.87       15.96      2.79 o 
   2   1  11       18.70       19.70      2.97 o 
   3   1  11        5.78        5.91      1.98 o 
   4   1  11       10.58       10.00      2.33 o 
   5   1  11       15.14       13.99      4.08 o 
   6   1  11        0.71       -2.26      2.05 o 
  -4   2  11        0.04        2.35      2.16 o 
  -3   2  11        7.36        6.74      2.41 o 
  -2   2  11        2.91        3.62      2.55 o 
  -1   2  11        1.28        1.24      2.11 o 
   0   2  11        2.74       -0.41      2.02 o 
   1   2  11        2.46        3.24      3.28 o 
   2   2  11        6.60        9.49      2.22 o 
   3   2  11        9.06        9.44      2.36 o 
   4   2  11        0.31        2.24      1.62 o 
   5   2  11        1.82        0.67      1.54 o 
   6   2  11        4.96        5.24      3.07 o 
   7   2  11        0.30        0.74      3.09 o 
  -4   3  11        1.09        1.75      2.21 o 
  -3   3  11        9.90        8.16      2.49 o 
  -2   3  11       17.51       18.09      3.66 o 
  -1   3  11        4.18        4.05      3.57 o 
   0   3  11        0.34       -1.29      1.89 o 
   1   3  11       14.30       22.76      6.09 o 
   2   3  11       25.16       24.79      6.06 o 
   3   3  11      107.23      107.18      5.43 o 
   4   3  11        0.80       -0.17      1.41 o 
   5   3  11        7.66        5.45      2.71 o 
   6   3  11        0.00       -1.67      1.57 o 
   7   3  11        0.19       -1.88      2.66 o 
  -4   4  11       11.63       13.39      2.99 o 
  -3   4  11        0.12       -0.38      1.81 o 
  -2   4  11        1.00        1.60      1.75 o 
  -1   4  11        1.27        3.34      1.81 o 
   0   4  11       10.98       13.30      2.55 o 
   1   4  11        0.03        0.40      1.52 o 
   2   4  11       24.58       27.55      8.43 o 
   3   4  11       74.93       76.08      4.79 o 
   4   4  11        2.06        1.66      1.50 o 
   5   4  11        0.27        1.12      1.66 o 
   6   4  11        1.25       -1.62      2.33 o 
   7   4  11        0.40        4.15      3.46 o 
  -3   5  11        0.04        1.79      1.95 o 
  -2   5  11        5.78        2.98      2.08 o 
  -1   5  11        2.62        1.72      1.69 o 
   0   5  11       31.92       32.53      3.76 o 
   1   5  11      197.56      211.50      7.38 o 
   2   5  11        5.43        5.39      1.82 o 
   3   5  11        9.98        7.35      2.17 o 
   4   5  11        3.08        2.38      2.66 o 
   5   5  11        0.34       -1.52      2.05 o 
   6   5  11        8.15        5.05      3.38 o 
   7   5  11        8.01       11.39      4.31 o 
  -3   6  11        0.69        0.21      2.40 o 
  -2   6  11        1.64       -1.68      1.59 o 
  -1   6  11        0.00        0.63      1.74 o 
   0   6  11        0.33        0.20      1.63 o 
   1   6  11       31.05       36.95      5.04 o 
   2   6  11        3.83        3.70      1.78 o 
   3   6  11        3.00       -0.13      1.88 o 
   4   6  11        0.78        1.08      2.42 o 
   5   6  11        3.25        6.16      3.29 o 
   6   6  11        1.96        3.40      3.15 o 
  -2   7  11        1.61        3.57      1.97 o 
  -1   7  11        1.69        1.40      1.71 o 
   0   7  11        0.00        1.36      1.60 o 
   1   7  11        1.46        3.00      1.91 o 
   2   7  11        0.86        0.61      1.91 o 
   3   7  11        5.02        8.49      3.35 o 
   4   7  11        8.06        3.74      2.64 o 
   5   7  11        0.00        3.10      3.00 o 
   6   7  11        0.96       -2.17      2.45 o 
  -1   8  11        0.07       -2.07      2.99 o 
   0   8  11        0.02        1.60      2.47 o 
   1   8  11        0.65        2.16      2.13 o 
   2   8  11        2.21        4.53      2.66 o 
   3   8  11        0.39       -0.46      2.44 o 
   4   8  11       22.27       17.30      4.65 o 
   5   8  11        0.88        0.55      2.66 o 
   0   9  11        2.36        2.36      2.98 o 
   1   9  11        3.09        4.12      2.70 o 
   2   9  11        3.01        5.27      2.95 o 
   3   9  11        0.84        2.92      2.97 o 
   4   9  11        0.68        0.78      2.97 o 
   1  -3  12        0.32        6.45      3.69 o 
  -1  -2  12       40.88       42.34      4.56 o 
   0  -2  12       13.90       14.25      4.65 o 
   1  -2  12        0.39        0.69      2.60 o 
   2  -2  12        3.51        5.91      3.35 o 
   3  -2  12        3.57       10.10      4.22 o 
  -2  -1  12        1.26        1.01      2.05 o 
  -1  -1  12        1.41        5.44      2.32 o 
   0  -1  12       14.92       11.51      2.56 o 
   1  -1  12        0.21        1.48      2.53 o 
   2  -1  12        4.23        3.77      2.85 o 
   3  -1  12        1.59        1.26      2.57 o 
   4  -1  12        1.87        0.03      2.91 o 
  -3   0  12        0.21       -0.41      2.07 o 
  -2   0  12        0.55        3.86      2.13 o 
  -1   0  12        0.75        1.26      1.98 o 
   0   0  12        3.31        1.29      1.78 o 
   1   0  12        8.55        6.13      2.58 o 
   2   0  12        7.04        7.02      2.91 o 
   3   0  12        6.56        3.04      1.91 o 
   4   0  12        4.35        5.91      3.00 o 
   5   0  12        0.07       -2.14      2.47 o 
  -3   1  12        8.80       15.34      4.93 o 
  -2   1  12        0.82        0.61      1.92 o 
  -1   1  12        0.53       -0.88      1.56 o 
   0   1  12       13.77       12.93      3.51 o 
   1   1  12       23.39       23.20      3.33 o 
   2   1  12        1.50        2.82      1.84 o 
   3   1  12        7.88        7.03      2.14 o 
   4   1  12        0.53       -1.12      1.61 o 
   5   1  12        1.40       -2.92      1.95 o 
   6   1  12        1.81        3.74      3.41 o 
  -3   2  12        6.12        9.85      2.75 o 
  -2   2  12       15.42       12.62      3.10 o 
  -1   2  12       41.24       41.34      4.48 o 
   0   2  12        0.00       -0.79      2.08 o 
   1   2  12        0.09       -1.00      1.32 o 
   2   2  12        0.78        1.84      2.49 o 
   3   2  12        9.42        5.57      2.58 o 
   4   2  12        4.27        4.80      4.08 o 
   5   2  12        3.86        2.36      1.90 o 
   6   2  12        6.88        6.79      3.65 o 
  -3   3  12        0.11       -0.47      3.01 o 
  -2   3  12        4.24        4.16      2.06 o 
  -1   3  12        6.60        5.58      2.20 o 
   0   3  12        2.64        2.83      2.02 o 
   1   3  12        0.05        2.19      2.19 o 
   2   3  12        4.74        5.69      2.02 o 
   3   3  12       18.61       15.46      2.88 o 
   4   3  12       34.20       32.43      3.76 o 
   5   3  12       13.97       13.42      2.96 o 
   6   3  12        7.90        7.06      2.56 o 
  -3   4  12        0.37        1.55      2.09 o 
  -2   4  12        0.81        1.36      1.97 o 
  -1   4  12        0.01       -3.03      2.06 o 
   0   4  12        2.11        6.59      4.14 o 
   1   4  12       11.91       13.87      2.90 o 
   2   4  12       46.08       40.81      4.03 o 
   3   4  12        1.41        1.36      1.60 o 
   4   4  12        0.06        0.24      1.50 o 
   5   4  12        1.83        2.51      1.99 o 
   6   4  12        0.57        0.58      2.85 o 
  -2   5  12        2.40        3.62      2.08 o 
  -1   5  12        0.95        2.04      1.86 o 
   0   5  12        1.85        1.19      2.57 o 
   1   5  12       18.21       13.39      6.52 o 
   2   5  12      149.75      182.65     11.50 o 
   3   5  12        0.17        2.44      1.65 o 
   4   5  12        0.97        1.17      2.66 o 
   5   5  12        2.09        1.12      2.94 o 
   6   5  12        0.09       -0.84      2.97 o 
  -2   6  12        0.00       -0.04      1.95 o 
  -1   6  12        0.57       -1.14      2.50 o 
   0   6  12        9.99       13.03      2.87 o 
   1   6  12        8.96        9.77      2.48 o 
   2   6  12        5.57        9.33      2.28 o 
   3   6  12        4.01        0.66      1.98 o 
   4   6  12        0.01       -0.09      2.47 o 
   5   6  12        0.07        0.72      2.66 o 
   6   6  12        1.73        4.27      3.35 o 
  -1   7  12        2.22        1.70      1.91 o 
   0   7  12        8.82       10.32      5.23 o 
   1   7  12       14.19       16.94      2.92 o 
   2   7  12        1.65        2.61      2.51 o 
   3   7  12        0.24       -0.38      2.14 o 
   4   7  12        4.19        4.14      3.04 o 
   5   7  12       17.87       13.68      4.43 o 
   0   8  12        0.86       -2.24      1.49 o 
   1   8  12        0.15       -0.40      2.64 o 
   2   8  12        0.00        0.52      2.44 o 
   3   8  12        0.60       -2.11      2.54 o 
   4   8  12        5.72       11.95      4.42 o 
   0  -1  13        2.68        0.15      1.88 o 
   1  -1  13        2.51        3.16      2.17 o 
   2  -1  13        3.26        5.86      3.22 o 
   3  -1  13        0.04        0.96      2.76 o 
  -1   0  13        0.55        2.00      2.06 o 
   0   0  13        0.28       -0.66      1.80 o 
   1   0  13        7.07        6.79      2.47 o 
   2   0  13        0.02       -0.52      1.54 o 
   3   0  13        9.12        5.92      3.87 o 
   4   0  13        1.68        1.70      3.10 o 
  -2   1  13        0.25        2.69      2.21 o 
  -1   1  13        1.05        0.04      2.45 o 
   0   1  13        0.31        0.61      1.74 o 
   1   1  13        0.65        2.51      1.87 o 
   2   1  13        2.53        1.14      3.63 o 
   3   1  13        5.83       11.65      2.63 o 
   4   1  13        0.17        0.58      2.85 o 
   5   1  13        4.25       -0.58      3.16 o 
  -2   2  13        0.83       -0.97      1.90 o 
  -1   2  13        4.82        7.22      2.46 o 
   0   2  13        6.08        2.00      1.94 o 
   1   2  13        0.46       -0.21      1.50 o 
   2   2  13        0.08       -0.14      1.51 o 
   3   2  13        1.67        2.76      1.88 o 
   4   2  13        0.02        1.80      1.94 o 
   5   2  13        0.59        1.95      1.98 o 
  -2   3  13        0.00        0.90      2.20 o 
  -1   3  13       19.99       28.17      4.03 o 
   0   3  13        0.32        0.02      1.76 o 
   1   3  13        3.86        5.12      2.24 o 
   2   3  13        1.23        0.16      1.61 o 
   3   3  13        1.09        0.82      1.73 o 
   4   3  13        7.15        5.80      2.39 o 
   5   3  13        0.71        2.55      2.10 o 
  -2   4  13        1.03        0.37      2.10 o 
  -1   4  13        0.88        2.31      2.05 o 
   0   4  13        0.09        2.82      1.99 o 
   1   4  13       11.67        9.93      4.31 o 
   2   4  13        2.44        6.00      3.02 o 
   3   4  13       18.31       16.95      3.07 o 
   4   4  13        2.35        0.09      1.72 o 
   5   4  13        1.28       -1.29      2.37 o 
  -1   5  13        0.64       -1.14      1.77 o 
   0   5  13        0.70       -1.16      1.57 o 
   1   5  13        0.50       -0.51      1.54 o 
   2   5  13       98.10       88.89      5.79 o 
   3   5  13        2.70        1.52      2.50 o 
   4   5  13        2.59        1.45      1.78 o 
   5   5  13        0.10        2.56      3.07 o 
  -1   6  13        0.20       -0.10      1.95 o 
   0   6  13        1.41        1.30      2.06 o 
   1   6  13        3.11        3.06      2.00 o 
   2   6  13        3.82       -0.08      1.78 o 
   3   6  13        0.06        0.04      2.42 o 
   4   6  13        1.86       -0.27      2.48 o 
   5   6  13        0.74        3.50      3.71 o 
   0   7  13        0.39        0.88      1.94 o 
   1   7  13        7.53        6.04      2.53 o 
   2   7  13        2.27        0.22      2.67 o 
   3   7  13        0.88        2.84      2.76 o 
   4   7  13        0.58        3.09      3.23 o 
   0   1  14        0.01       -0.24      1.92 o 
   1   1  14        1.07        4.32      2.24 o 
   2   1  14        5.38        5.85      2.25 o 
   3   1  14        6.13       10.01      2.86 o 
   0   2  14       27.19       22.85      3.84 o 
   1   2  14        0.20       -3.00      2.67 o 
   2   2  14        0.28        1.38      2.92 o 
   3   2  14        0.48       -0.37      1.71 o 
   4   2  14        0.03        0.62      2.64 o 
   0   3  14        1.97        1.57      2.61 o 
   1   3  14        1.20        0.89      1.95 o 
   2   3  14        0.19        0.55      1.91 o 
   3   3  14        0.78        2.89      2.80 o 
   4   3  14        1.04        1.24      2.11 o 
   0   4  14        0.30        0.60      1.93 o 
   1   4  14        0.76        5.20      2.43 o 
   2   4  14       20.07       20.97      8.24 o 
   3   4  14       17.93       18.52      3.39 o 
   4   4  14        0.51        0.95      1.93 o 
   0   5  14        0.03        1.83      2.03 o 
   1   5  14        2.63        1.72      1.94 o 
   2   5  14        5.61       -0.71      1.72 o 
   3   5  14       41.78       40.66      4.81 o 
   4   5  14        3.28       -0.45      1.92 o 
   1   6  14        6.57        6.11      2.45 o 
   2   6  14        3.49        1.24      1.97 o 
   3   6  14        0.93        3.21      3.13 o 
                                                 
